# Supplementary material for: 2-Cyano­anilinium dihydrogen phosphate
Source: Acta Crystallogr Sect E Struct Rep Online. 2009 Sep 12;65(Pt 10):o2449. doi: 10.1107/S1600536809034898 (PMC2970356; doi:10.1107/S1600536809034898)
Supplement: Supplementary file 2 [file e-65-o2449-Isup2.hkl]

# 
# h,k,l, Fc-squared, Fo-squared, sigma(Fo-squared) and status flag 
# 
data_I
_shelx_title ' 1 in P-1' 
_shelx_refln_list_code          4 
_shelx_F_calc_maximum      109.84 
_exptl_crystal_F_000       224.00 
_reflns_d_resolution_high  0.7705 
 
loop_ 
 _symmetry_equiv_pos_as_xyz 
 'x, y, z' 
 '-x, -y, -z' 
 
_cell_length_a     6.1471 
_cell_length_b     9.3192 
_cell_length_c     9.3295 
_cell_angle_alpha 117.201 
_cell_angle_beta   93.749 
_cell_angle_gamma  99.614 
 
_shelx_F_squared_multiplier     1.000 
 
loop_ 
 _refln_index_h 
 _refln_index_k 
 _refln_index_l 
 _refln_F_squared_calc 
 _refln_F_squared_meas 
 _refln_F_squared_sigma 
 _refln_observed_status 
   1   0   0       48.06       39.80      0.60 o 
   2   0   0     1116.34     1218.37     11.78 o 
   3   0   0      214.59      219.04      3.07 o 
   4   0   0      185.23      178.00      5.74 o 
   5   0   0      198.04      190.11      3.95 o 
   6   0   0        0.08        0.15      0.74 o 
   7   0   0        1.63        0.01      0.84 o 
  -7   1   0        1.63       -0.29      0.84 o 
  -6   1   0      400.13      397.82      8.46 o 
  -5   1   0       32.11       30.77      1.30 o 
  -4   1   0       12.39       12.06      0.64 o 
  -3   1   0        0.47        1.57      0.30 o 
  -2   1   0     1022.15     1078.89     14.96 o 
  -1   1   0      369.92      398.55      2.34 o 
   1   1   0       32.38       29.80      0.74 o 
   2   1   0     1080.98     1012.13      9.19 o 
   3   1   0        3.62        1.73      0.58 o 
   4   1   0        0.26        1.69      0.37 o 
   5   1   0        3.33        1.79      0.89 o 
   6   1   0      148.07      153.41      5.89 o 
   7   1   0       29.32       31.12      2.86 o 
  -7   2   0        5.36        5.19      2.00 o 
  -6   2   0       70.68       71.49      2.28 o 
  -5   2   0       66.99       70.74      1.91 o 
  -4   2   0      604.40      616.92      9.12 o 
  -3   2   0      139.71      130.71     11.13 o 
  -2   2   0     1430.35     1518.66     12.80 o 
  -1   2   0      685.77      772.55      8.55 o 
   0   2   0     3376.70     3165.54     34.67 o 
   1   2   0      880.25      974.91      9.51 o 
   2   2   0       35.66       41.67      0.80 o 
   3   2   0      347.20      338.92      4.13 o 
   4   2   0      108.09      109.67      3.82 o 
   5   2   0      113.84      107.95      8.60 o 
   6   2   0        0.83        7.24      4.06 o 
   7   2   0       11.08       16.71      2.45 o 
  -7   3   0        2.37        1.45      0.99 o 
  -6   3   0      231.31      243.71      8.36 o 
  -5   3   0        9.87        9.27      1.18 o 
  -4   3   0       81.41       75.75      1.52 o 
  -3   3   0      180.09      186.52      4.45 o 
  -2   3   0      438.26      433.13      2.87 o 
  -1   3   0      342.28      343.89     10.73 o 
   0   3   0       37.13       43.46      1.66 o 
   1   3   0       92.52      107.31      2.99 o 
   2   3   0     1440.19     1445.37     15.58 o 
   3   3   0      152.45      139.98     11.30 o 
   4   3   0        2.84        4.07      1.14 o 
   5   3   0        1.05        1.33      1.04 o 
   6   3   0       26.36       31.56      2.90 o 
  -7   4   0        2.28        2.88      1.17 o 
  -6   4   0       20.66       18.32      2.02 o 
  -5   4   0       79.24       74.00      3.12 o 
  -4   4   0      106.14      107.75      3.20 o 
  -3   4   0      500.52      491.32      9.87 o 
  -2   4   0      598.75      645.48      5.76 o 
  -1   4   0       10.94       10.25      0.61 o 
   0   4   0       82.00       97.42      1.86 o 
   1   4   0       37.42       41.47      1.00 o 
   2   4   0       22.53       19.65      1.95 o 
   3   4   0        3.11        5.17      2.29 o 
   4   4   0       29.85       31.46      3.09 o 
   5   4   0       75.35       74.41      4.11 o 
   6   4   0       17.59       19.28      3.44 o 
  -7   5   0        3.06        8.82      3.50 o 
  -6   5   0        0.28        1.47      1.03 o 
  -5   5   0       60.05       61.30      4.46 o 
  -4   5   0      176.87      150.38     13.95 o 
  -3   5   0      169.17      157.31      4.18 o 
  -2   5   0      253.22      243.87      3.04 o 
  -1   5   0      289.34      284.43      6.12 o 
   0   5   0      274.84      263.13      5.05 o 
   1   5   0        7.80       11.39      1.23 o 
   2   5   0       33.11       33.20      1.11 o 
   3   5   0      208.81      194.28      6.64 o 
   4   5   0       42.89       42.30      2.92 o 
   5   5   0       45.93       48.72      3.61 o 
   6   5   0       18.55       24.40      3.04 o 
  -7   6   0      128.48      133.15      6.44 o 
  -6   6   0       31.25       26.21      2.45 o 
  -5   6   0        0.54        0.57      0.85 o 
  -4   6   0       30.53       31.43      2.09 o 
  -3   6   0       67.57       68.07      4.30 o 
  -2   6   0       36.81       29.82      0.88 o 
  -1   6   0      166.91      167.44      3.25 o 
   0   6   0        6.56        6.78      1.10 o 
   1   6   0      124.14      124.47      4.30 o 
   2   6   0      148.88      139.28      5.11 o 
   3   6   0       41.04       42.10      2.83 o 
   4   6   0       37.04       32.77      2.95 o 
   5   6   0       50.87       54.83      4.14 o 
  -7   7   0       31.27       40.28      3.98 o 
  -6   7   0       40.87       54.29      3.73 o 
  -5   7   0       33.01       30.16      2.48 o 
  -4   7   0        2.07        1.74      1.11 o 
  -3   7   0       60.00       56.43      3.55 o 
  -2   7   0       21.19       24.17      1.78 o 
  -1   7   0      272.29      272.14      5.29 o 
   0   7   0        1.30        3.62      1.36 o 
   1   7   0        4.14        7.06      1.13 o 
   2   7   0       15.39       19.70      1.92 o 
   3   7   0       55.61       56.03      3.59 o 
   4   7   0        7.41       10.48      2.53 o 
  -6   8   0       11.35       15.82      2.40 o 
  -5   8   0        0.49        0.88      1.07 o 
  -4   8   0        2.63        6.09      1.46 o 
  -3   8   0       73.32       78.52      3.77 o 
  -2   8   0      221.68      212.29      6.96 o 
  -1   8   0       42.16       38.68      1.67 o 
   0   8   0       61.83       59.06      2.10 o 
   1   8   0      250.54      237.67      5.91 o 
   2   8   0       37.55       41.49      3.36 o 
   3   8   0        0.17        0.25      1.09 o 
  -5   9   0       60.85       58.22      4.18 o 
  -4   9   0       55.27       66.94      7.58 o 
  -3   9   0       34.64       37.51      2.80 o 
  -2   9   0        0.77       -0.95      0.97 o 
  -1   9   0       34.31       33.28      2.95 o 
   0   9   0      112.90      112.75      3.52 o 
   1   9   0       12.91       14.60      2.54 o 
   2   9   0       20.82       19.57      2.64 o 
  -4  10   0       31.37       40.65      4.83 o 
  -3  10   0       13.33       14.56      2.14 o 
  -2  10   0       20.39       17.68      2.15 o 
  -1  10   0       20.24       20.11      2.17 o 
   0  10   0       19.66       18.65      3.21 o 
   1  10   0       69.97       72.53      7.90 o 
   1 -11   1       39.57       44.58      5.14 o 
   2 -11   1        1.38        6.67      6.05 o 
   3 -11   1       39.86       38.16      3.42 o 
  -2 -10   1       38.18       35.12      7.36 o 
  -1 -10   1       43.01       42.50      5.44 o 
   0 -10   1       11.65       13.84      2.69 o 
   1 -10   1       33.19       32.28      2.49 o 
   2 -10   1       65.47       71.11      3.94 o 
   3 -10   1        7.71        8.68      1.76 o 
   4 -10   1        0.86        1.80      1.37 o 
   5 -10   1        0.00       -0.48      1.23 o 
  -3  -9   1        1.26        2.17      1.46 o 
  -2  -9   1        1.06       -0.02      1.01 o 
  -1  -9   1        1.57        1.38      1.76 o 
   0  -9   1      285.22      280.42      6.85 o 
   1  -9   1       13.59       14.67      1.82 o 
   2  -9   1       64.50       57.19      3.20 o 
   3  -9   1       27.56       24.82      2.25 o 
   4  -9   1       43.68       42.49      3.29 o 
   5  -9   1       42.63       51.65      3.74 o 
   6  -9   1       19.23       28.69      3.19 o 
  -4  -8   1        0.57        0.70      1.87 o 
  -3  -8   1        0.55        5.44      3.97 o 
  -2  -8   1       75.08       82.73      4.21 o 
  -1  -8   1      163.16      165.41      4.27 o 
   0  -8   1        3.23        3.67      0.95 o 
   1  -8   1       52.24       50.86      1.68 o 
   2  -8   1       85.28       86.21      3.71 o 
   3  -8   1       56.53       56.44      3.04 o 
   4  -8   1       13.71       16.39      3.09 o 
   5  -8   1        0.83        1.22      1.43 o 
   6  -8   1      106.59      100.39      5.54 o 
  -5  -7   1        1.15        1.53      1.48 o 
  -4  -7   1        2.88        4.27      1.60 o 
  -3  -7   1       56.38       56.05      3.54 o 
  -2  -7   1       13.09       13.67      3.02 o 
  -1  -7   1       73.25       70.56      2.19 o 
   0  -7   1      181.90      179.07      3.88 o 
   1  -7   1       45.44       46.35      3.34 o 
   2  -7   1        0.00        4.80      3.02 o 
   3  -7   1      123.73      121.70      4.00 o 
   4  -7   1        9.66        9.95      1.49 o 
   5  -7   1        0.01       -0.53      0.91 o 
   6  -7   1        0.03        0.48      1.04 o 
   7  -7   1       15.56       18.55      4.57 o 
  -5  -6   1       23.83       28.89      2.98 o 
  -4  -6   1       10.42       15.09      2.03 o 
  -3  -6   1        9.65        9.04      1.51 o 
  -2  -6   1       69.98       71.75      3.33 o 
  -1  -6   1      103.52      101.99      2.45 o 
   0  -6   1       25.68       27.86      1.11 o 
   1  -6   1        6.85       13.57      1.03 o 
   2  -6   1      233.49      227.83      5.99 o 
   3  -6   1      175.01      181.20      6.89 o 
   4  -6   1        8.54        7.03      1.21 o 
   5  -6   1        2.40        1.09      0.90 o 
   6  -6   1       10.42       12.51      2.17 o 
   7  -6   1      102.82      109.14      5.62 o 
  -6  -5   1       22.75       31.78      3.37 o 
  -5  -5   1       67.77       71.87      4.36 o 
  -4  -5   1       18.05       18.66      2.04 o 
  -3  -5   1     1186.64     1142.92     28.88 o 
  -2  -5   1        0.95        0.08      0.43 o 
  -1  -5   1       13.59       16.06      1.33 o 
   0  -5   1        0.74        2.86      0.81 o 
   1  -5   1       36.91       31.12      1.09 o 
   2  -5   1      288.73      304.21      6.64 o 
   3  -5   1       91.90      107.41      3.33 o 
   4  -5   1      186.14      178.48      5.31 o 
   5  -5   1      498.17      498.04     13.57 o 
   6  -5   1       52.87       59.71      3.24 o 
   7  -5   1        5.73        5.61      1.51 o 
  -6  -4   1        0.16        1.02      1.20 o 
  -5  -4   1       54.30       60.28      3.54 o 
  -4  -4   1      149.93      142.04      5.32 o 
  -3  -4   1        1.20        2.14      0.90 o 
  -2  -4   1       98.52       96.70      1.22 o 
  -1  -4   1      324.25      321.24      6.38 o 
   0  -4   1       53.95       72.53      2.00 o 
   1  -4   1      867.15      866.90     14.24 o 
   2  -4   1       90.17      105.49      2.56 o 
   3  -4   1      789.42      760.45     14.84 o 
   4  -4   1      167.12      170.84      4.71 o 
   5  -4   1      190.75      179.32      8.54 o 
   6  -4   1        1.08        0.66      1.06 o 
   7  -4   1       20.63       19.65      4.28 o 
  -7  -3   1       75.44       74.69      5.21 o 
  -6  -3   1       22.63       29.81      3.54 o 
  -5  -3   1        3.28       13.38      5.08 o 
  -4  -3   1       80.17       73.08      3.26 o 
  -3  -3   1     1030.77     1045.41     22.21 o 
  -2  -3   1       28.59       32.79      1.98 o 
  -1  -3   1       16.60       17.84      1.35 o 
   0  -3   1       47.23       49.34      2.63 o 
   1  -3   1     1037.65     1037.29      8.31 o 
   2  -3   1     1397.84     1509.98     23.41 o 
   3  -3   1      282.39      285.24      6.10 o 
   4  -3   1       86.08       74.28      3.55 o 
   5  -3   1     1316.41     1298.11     23.49 o 
   6  -3   1        1.32        2.94      1.59 o 
   7  -3   1        0.15        0.65      1.00 o 
  -7  -2   1       53.11       52.17      7.06 o 
  -6  -2   1       19.95       15.77      2.07 o 
  -5  -2   1      183.37      189.70      7.50 o 
  -4  -2   1      188.44      197.43      5.64 o 
  -3  -2   1      358.86      348.22     27.46 o 
  -2  -2   1      599.14      670.00     23.64 o 
  -1  -2   1    12065.62     8625.05    110.84 o 
   0  -2   1       10.55       11.50      0.66 o 
   1  -2   1       41.14       62.45      2.32 o 
   2  -2   1      132.62      134.54      2.04 o 
   3  -2   1      264.04      244.68      4.56 o 
   4  -2   1      430.92      423.22      6.73 o 
   5  -2   1        0.00       -0.14      0.41 o 
   6  -2   1       46.82       44.10      1.86 o 
   7  -2   1      128.49      140.02      9.14 o 
  -7  -1   1      161.12      162.93      7.71 o 
  -6  -1   1       38.75       42.31      3.77 o 
  -5  -1   1       28.93       32.30      2.03 o 
  -4  -1   1       11.35        9.50      0.80 o 
  -3  -1   1       67.74       61.81      1.50 o 
  -2  -1   1       30.56       19.01      0.62 o 
  -1  -1   1      115.67      123.28      4.18 o 
   1  -1   1     3029.13     3439.10     26.21 o 
   2  -1   1      925.76      894.34      9.41 o 
   3  -1   1       88.17      103.47      1.78 o 
   4  -1   1       96.89      100.18      2.12 o 
   5  -1   1      356.90      355.64      6.86 o 
   6  -1   1       55.08       52.95      1.97 o 
   7  -1   1        9.19        8.22      1.51 o 
  -7   0   1       53.57       60.50      4.86 o 
  -6   0   1       82.46       83.33      3.92 o 
  -5   0   1      396.84      382.97     16.07 o 
  -4   0   1      201.51      213.65      3.61 o 
  -3   0   1      205.60      218.30      2.99 o 
  -2   0   1       31.97       30.82      1.16 o 
  -1   0   1     3023.94     2519.28    192.13 o 
   1   0   1     1123.82     1217.85     14.06 o 
   2   0   1     1150.94     1234.19     13.21 o 
   3   0   1      331.78      360.48      6.37 o 
   4   0   1      384.87      391.20      6.48 o 
   5   0   1       28.83       25.69      2.22 o 
   6   0   1        1.91        1.71      1.17 o 
   7   0   1      145.62      147.80      6.69 o 
  -7   1   1       76.77       82.43      4.32 o 
  -6   1   1       11.16       10.81      1.00 o 
  -5   1   1       13.95       15.26      1.20 o 
  -4   1   1       26.54       28.27      1.25 o 
  -3   1   1       85.23       97.68      2.05 o 
  -2   1   1      592.53      549.98     13.95 o 
  -1   1   1     1198.22     1264.00     10.41 o 
   0   1   1       67.37       74.22      0.88 o 
   1   1   1     3620.55     4061.73     38.96 o 
   2   1   1      187.06      156.28      2.15 o 
   3   1   1      553.56      616.28     12.42 o 
   4   1   1        1.36        1.39      0.59 o 
   5   1   1       11.39        9.96      1.37 o 
   6   1   1       58.04       57.05      3.43 o 
   7   1   1        3.68        4.63      1.60 o 
  -7   2   1        1.42        0.35      1.31 o 
  -6   2   1        9.20        9.47      2.60 o 
  -5   2   1       13.60       14.25      1.78 o 
  -4   2   1      353.78      349.01      9.35 o 
  -3   2   1      347.64      396.66     10.68 o 
  -2   2   1        7.16        9.07      0.34 o 
  -1   2   1       98.33      125.35      4.27 o 
   0   2   1      640.72      613.34      6.56 o 
   1   2   1       55.36       68.47      1.20 o 
   2   2   1      635.09      661.81      8.30 o 
   3   2   1       23.63       23.75      1.55 o 
   4   2   1      188.14      185.94      5.68 o 
   5   2   1        0.02       -0.28      0.80 o 
   6   2   1        0.00        4.89      4.26 o 
   7   2   1       33.60       35.40      3.44 o 
  -7   3   1        1.31        2.25      1.06 o 
  -6   3   1       47.41       48.29      4.22 o 
  -5   3   1      320.64      310.35      8.29 o 
  -4   3   1       24.14       26.50      1.16 o 
  -3   3   1      186.17      175.98      4.01 o 
  -2   3   1     1513.03     1584.77     17.13 o 
  -1   3   1      137.92      161.51      3.42 o 
   0   3   1        1.07        1.29      0.31 o 
   1   3   1      105.35      106.46      3.38 o 
   2   3   1      123.26      116.91      2.17 o 
   3   3   1      177.71      172.93      6.90 o 
   4   3   1        5.34        3.10      1.09 o 
   5   3   1        0.31       -0.41      1.58 o 
   6   3   1       53.12       49.76      3.73 o 
  -7   4   1        5.13        4.05      1.33 o 
  -6   4   1       50.15       51.29      2.92 o 
  -5   4   1       28.09       31.55      2.02 o 
  -4   4   1       46.36       45.21      2.86 o 
  -3   4   1       67.85       59.89      2.51 o 
  -2   4   1       85.67       95.10      1.91 o 
  -1   4   1        0.73        1.27      0.36 o 
   0   4   1       12.73       12.54      1.33 o 
   1   4   1        0.31        0.38      0.46 o 
   2   4   1      120.53      109.38      3.39 o 
   3   4   1        1.18        2.84      1.05 o 
   4   4   1       83.84       72.89     10.30 o 
   5   4   1        0.11        1.12      1.11 o 
   6   4   1        0.07        1.73      1.40 o 
  -7   5   1        7.96       10.68      1.92 o 
  -6   5   1       20.89       19.85      2.52 o 
  -5   5   1       18.08       15.63      1.66 o 
  -4   5   1      162.34      145.90      5.84 o 
  -3   5   1       12.66       15.19      1.25 o 
  -2   5   1      707.60      692.49      9.71 o 
  -1   5   1        0.11       -0.06      0.48 o 
   0   5   1        1.64        5.36      1.63 o 
   1   5   1        5.96        7.00      0.72 o 
   2   5   1      115.69      115.05      3.91 o 
   3   5   1      164.76      160.78      5.98 o 
   4   5   1       14.47       15.23      2.13 o 
   5   5   1       16.77       19.65      2.55 o 
  -7   6   1       53.88       52.15      3.94 o 
  -6   6   1       69.83       68.30      3.91 o 
  -5   6   1        8.50        9.36      1.51 o 
  -4   6   1       87.10       90.18      3.71 o 
  -3   6   1      430.85      420.67     11.09 o 
  -2   6   1      121.18      115.01      4.40 o 
  -1   6   1        2.94        4.43      0.63 o 
   0   6   1       36.52       35.44      1.77 o 
   1   6   1       99.46       96.06      3.88 o 
   2   6   1      153.84      150.84      5.61 o 
   3   6   1        6.90        6.10      1.50 o 
   4   6   1       28.26       37.57      3.16 o 
   5   6   1       52.73       59.85      4.50 o 
  -6   7   1       39.40       46.91      3.53 o 
  -5   7   1       89.02       97.76      4.67 o 
  -4   7   1       27.73       19.14      2.17 o 
  -3   7   1       24.57       21.69      1.87 o 
  -2   7   1        0.56        0.01      0.59 o 
  -1   7   1       84.12       84.30      2.71 o 
   0   7   1       62.35       59.85      1.94 o 
   1   7   1        7.82        9.76      1.13 o 
   2   7   1       16.50       19.22      2.03 o 
   3   7   1       39.49       42.99      3.25 o 
   4   7   1       22.80       17.92      2.64 o 
  -6   8   1       20.65       30.04      5.76 o 
  -5   8   1       69.00       70.24      4.18 o 
  -4   8   1       17.39       21.37      2.24 o 
  -3   8   1       28.56       31.34      2.41 o 
  -2   8   1      145.39      140.49      5.24 o 
  -1   8   1        1.80        0.92      0.58 o 
   0   8   1      116.80      117.32      5.02 o 
   1   8   1      157.64      157.38      5.97 o 
   2   8   1       35.49       32.86      4.16 o 
   3   8   1       11.05       10.76      4.57 o 
  -5   9   1       54.24       58.96      4.21 o 
  -4   9   1       23.14       25.46      2.61 o 
  -3   9   1        1.11        1.63      1.14 o 
  -2   9   1        9.58        9.90      1.61 o 
  -1   9   1      118.89      115.43      6.21 o 
   0   9   1       69.44       61.77      2.93 o 
   1   9   1        0.22        0.75      1.56 o 
   2   9   1       18.77       18.01      2.42 o 
  -3  10   1       30.30       32.64      5.36 o 
  -2  10   1       27.84       26.99      2.62 o 
  -1  10   1       11.78        9.01      2.63 o 
   0 -11   2       28.32       31.78      4.19 o 
   1 -11   2        1.24        1.35      1.78 o 
   2 -11   2        0.11        0.12      0.97 o 
   3 -11   2       54.33       51.96      4.52 o 
  -2 -10   2       27.58       34.26      3.08 o 
  -1 -10   2       21.11       19.99      2.32 o 
   0 -10   2        7.29        6.83      2.26 o 
   1 -10   2        0.87       -0.49      0.91 o 
   2 -10   2      117.94      118.81      6.48 o 
   3 -10   2       20.96       20.84      2.32 o 
   4 -10   2        0.02        1.73      1.32 o 
   5 -10   2       61.06       66.68      4.62 o 
  -3  -9   2        4.19        8.22      2.46 o 
  -2  -9   2       33.60       34.77      2.81 o 
  -1  -9   2       26.87       27.12      2.13 o 
   0  -9   2      105.68      105.38      3.11 o 
   1  -9   2       20.50       25.49      2.23 o 
   2  -9   2      155.99      156.39      5.89 o 
   3  -9   2        6.01       10.62      1.62 o 
   4  -9   2       18.47       23.39      3.09 o 
   5  -9   2        1.17        0.48      1.43 o 
   6  -9   2        9.94       14.05      3.38 o 
  -4  -8   2        0.41       -0.78      1.24 o 
  -3  -8   2        0.04        1.70      1.22 o 
  -2  -8   2      100.92       99.66      4.51 o 
  -1  -8   2      118.77      111.54      2.91 o 
   0  -8   2       86.42       89.37      2.59 o 
   1  -8   2      133.36      129.77      3.13 o 
   2  -8   2      437.99      446.74     12.26 o 
   3  -8   2        6.97        8.59      1.59 o 
   4  -8   2        0.26        4.94      3.80 o 
   5  -8   2       19.24       20.61      2.18 o 
   6  -8   2       71.61       79.06      4.76 o 
  -5  -7   2       11.62       14.47      2.43 o 
  -4  -7   2      160.28      137.44      6.43 o 
  -3  -7   2        0.11       -0.72      0.98 o 
  -2  -7   2       69.23       66.09      3.28 o 
  -1  -7   2       34.90       36.74      1.96 o 
   0  -7   2       85.57       82.94      2.15 o 
   1  -7   2       66.55       62.11      1.71 o 
   2  -7   2       15.83       13.34      1.41 o 
   3  -7   2      331.62      339.99      9.62 o 
   4  -7   2      178.93      181.84      6.20 o 
   5  -7   2       22.53       23.91      2.13 o 
   6  -7   2       14.98       18.10      2.17 o 
   7  -7   2        6.70        8.62      1.99 o 
  -5  -6   2       27.51       31.24      3.00 o 
  -4  -6   2        7.92        6.84      1.55 o 
  -3  -6   2       20.37       18.97      1.94 o 
  -2  -6   2      444.25      432.47     11.53 o 
  -1  -6   2       65.94       53.25      3.38 o 
   0  -6   2       24.91       23.76      0.93 o 
   1  -6   2       23.24       22.92      1.17 o 
   2  -6   2      578.91      566.24     12.22 o 
   3  -6   2       73.67       79.09      3.09 o 
   4  -6   2       51.73       46.71      2.50 o 
   5  -6   2       46.74       47.21      2.74 o 
   6  -6   2       51.04       49.77      3.14 o 
   7  -6   2       90.42       93.63      5.05 o 
  -6  -5   2       25.56       28.27      3.07 o 
  -5  -5   2       31.90       34.01      2.78 o 
  -4  -5   2      320.35      306.65     10.00 o 
  -3  -5   2      214.04      208.83      7.12 o 
  -2  -5   2      298.06      285.08      7.20 o 
  -1  -5   2        1.22        0.64      0.52 o 
   0  -5   2      212.24      211.54      3.27 o 
   1  -5   2      628.42      610.47      7.61 o 
   2  -5   2      471.68      493.06     10.00 o 
   3  -5   2      192.79      206.73      5.24 o 
   4  -5   2      780.80      716.13     19.68 o 
   5  -5   2       15.83       17.08      1.62 o 
   6  -5   2       51.28       53.15      3.11 o 
   7  -5   2       15.22       18.22      5.71 o 
  -6  -4   2        2.74        1.83      1.34 o 
  -5  -4   2       89.77       85.36      4.31 o 
  -4  -4   2      201.34      206.00      6.88 o 
  -3  -4   2      117.28      120.11      3.91 o 
  -2  -4   2     2394.33     2208.28     41.83 o 
  -1  -4   2       17.12       24.34      2.07 o 
   0  -4   2      299.42      335.13      4.26 o 
   1  -4   2      253.44      253.32      3.03 o 
   2  -4   2       50.13       51.12     10.70 o 
   3  -4   2      420.50      435.29      6.32 o 
   4  -4   2       68.71       67.13      1.46 o 
   5  -4   2       60.70       60.29      2.82 o 
   6  -4   2      284.79      266.12      8.43 o 
   7  -4   2       66.76       67.42      4.08 o 
  -7  -3   2       35.83       41.62      4.07 o 
  -6  -3   2        2.01        2.08      1.25 o 
  -5  -3   2        4.26        5.02      1.25 o 
  -4  -3   2      273.51      288.67      8.07 o 
  -3  -3   2      616.89      617.93     13.38 o 
  -2  -3   2       25.32       15.57      0.93 o 
  -1  -3   2      326.50      341.12      4.72 o 
   0  -3   2      429.07      442.24      9.54 o 
   1  -3   2     1890.86     1992.44     27.25 o 
   2  -3   2      392.66      395.14      4.24 o 
   3  -3   2       49.02       47.19      1.59 o 
   4  -3   2      848.59      829.42     12.43 o 
   5  -3   2      500.90      491.64      9.03 o 
   6  -3   2        8.79        9.50      1.07 o 
   7  -3   2       12.67       15.17      1.87 o 
  -7  -2   2        3.93        5.98      1.97 o 
  -6  -2   2       69.39       70.94      3.95 o 
  -5  -2   2      372.51      373.34     14.57 o 
  -4  -2   2        1.01        1.95      0.82 o 
  -3  -2   2       30.81       30.25      0.97 o 
  -2  -2   2      158.49      155.19      8.01 o 
  -1  -2   2      113.42       80.65      1.59 o 
   0  -2   2     1687.08     1836.37     16.37 o 
   1  -2   2       65.51       80.39      1.41 o 
   2  -2   2       37.43       49.81      1.67 o 
   3  -2   2     1352.87     1455.54     19.51 o 
   4  -2   2      207.60      202.39      6.31 o 
   5  -2   2        1.71        5.09      1.37 o 
   6  -2   2      156.59      158.65      5.62 o 
   7  -2   2        4.46        5.45      2.29 o 
  -7  -1   2       29.95       32.65      2.88 o 
  -6  -1   2       17.06       15.16      4.13 o 
  -5  -1   2        3.44        2.82      0.51 o 
  -4  -1   2       14.88       12.98      0.66 o 
  -3  -1   2       46.14       42.75      1.72 o 
  -2  -1   2        5.91        0.65      1.11 o 
  -1  -1   2        0.02        2.68      1.53 o 
   0  -1   2     1715.82     1920.13     13.55 o 
   1  -1   2     1733.68     1812.33     16.56 o 
   2  -1   2      700.28      806.98      9.47 o 
   3  -1   2      126.72      135.30      6.20 o 
   4  -1   2       27.39       28.86      2.03 o 
   5  -1   2      183.72      185.79      5.78 o 
   6  -1   2        7.57        5.81      2.40 o 
   7  -1   2        5.51        4.35      1.34 o 
  -7   0   2       15.46       15.63      2.11 o 
  -6   0   2       61.63       69.58      4.23 o 
  -5   0   2      474.66      491.62      9.12 o 
  -4   0   2      150.82      168.41      3.12 o 
  -3   0   2       12.63       12.28      0.77 o 
  -2   0   2       67.59       59.17      1.18 o 
  -1   0   2     1904.08     1807.96     21.61 o 
   0   0   2     1186.68     1226.71      5.01 o 
   1   0   2      240.05      243.56      3.68 o 
   2   0   2      105.41      110.10      4.17 o 
   3   0   2      937.04     1054.32     27.37 o 
   4   0   2        8.70        7.54      1.64 o 
   5   0   2        8.38        9.58      0.97 o 
   6   0   2        4.63        5.38      1.52 o 
   7   0   2       55.08       70.39      4.73 o 
  -7   1   2       32.26       34.06      8.09 o 
  -6   1   2      118.81      118.57      3.27 o 
  -5   1   2        6.64        6.69      0.72 o 
  -4   1   2        0.90        1.43      0.47 o 
  -3   1   2       25.47       29.27      0.90 o 
  -2   1   2      131.82      164.54      2.16 o 
  -1   1   2      459.17      472.38     16.31 o 
   0   1   2     1175.44     1260.11     23.66 o 
   1   1   2      386.22      351.70      4.16 o 
   2   1   2      132.16      121.30      2.09 o 
   3   1   2       53.15       58.94      1.54 o 
   4   1   2        2.76        3.78      0.64 o 
   5   1   2        0.96        1.04      0.89 o 
   6   1   2       16.17       17.86      2.62 o 
   7   1   2        6.70        9.62      3.68 o 
  -7   2   2        5.47       10.00      2.41 o 
  -6   2   2        0.07        0.55      0.54 o 
  -5   2   2        1.39        2.80      0.91 o 
  -4   2   2        0.13        1.23      0.41 o 
  -3   2   2      118.62      124.47      2.10 o 
  -2   2   2       11.32       12.56      1.08 o 
  -1   2   2       12.70       10.98      1.06 o 
   0   2   2      325.53      296.00      5.67 o 
   1   2   2       67.86       63.79      2.04 o 
   2   2   2      364.16      370.61      5.58 o 
   3   2   2      166.03      172.27      3.27 o 
   4   2   2        8.95       10.02      0.84 o 
   5   2   2       13.00       10.20      1.57 o 
   6   2   2        0.24        0.08      0.94 o 
  -7   3   2        3.70        5.25      1.34 o 
  -6   3   2        8.93        8.47      1.36 o 
  -5   3   2      332.44      317.90      8.58 o 
  -4   3   2      119.70      107.92      2.17 o 
  -3   3   2      373.45      346.69     12.02 o 
  -2   3   2      498.18      457.39     16.05 o 
  -1   3   2      329.14      348.75      4.81 o 
   0   3   2       15.88       19.25      2.37 o 
   1   3   2       82.26       91.32      5.48 o 
   2   3   2      100.66      106.82      4.27 o 
   3   3   2      124.07      125.72      2.95 o 
   4   3   2       24.62       24.56      1.99 o 
   5   3   2       10.33       15.26      3.54 o 
   6   3   2       32.72       33.91      3.48 o 
  -7   4   2       28.75       29.04      2.54 o 
  -6   4   2       66.41       73.09      3.75 o 
  -5   4   2       21.40       20.23      3.46 o 
  -4   4   2      397.03      361.44     13.86 o 
  -3   4   2      367.49      364.52      7.36 o 
  -2   4   2       16.11       15.79      1.56 o 
  -1   4   2        8.02        7.78      1.04 o 
   0   4   2        8.03        7.81      1.27 o 
   1   4   2       65.37       70.55      2.49 o 
   2   4   2       33.14       31.20      1.36 o 
   3   4   2        4.82        5.82      1.83 o 
   4   4   2       78.24       80.25      4.07 o 
   5   4   2       16.08       17.30      4.59 o 
  -7   5   2        3.45        5.11      1.77 o 
  -6   5   2       82.34       90.20      4.48 o 
  -5   5   2      162.80      154.84      8.63 o 
  -4   5   2        8.81        6.89      1.92 o 
  -3   5   2       22.02       23.78      1.01 o 
  -2   5   2      439.05      434.35      7.24 o 
  -1   5   2       84.90       88.14      5.59 o 
   0   5   2       38.45       38.95      1.46 o 
   1   5   2        0.00       -0.49      0.50 o 
   2   5   2       95.96      101.54      2.90 o 
   3   5   2      315.88      298.50      9.90 o 
   4   5   2        3.74        4.01      1.70 o 
   5   5   2       38.44       41.47      3.60 o 
  -7   6   2       61.37       66.71      4.52 o 
  -6   6   2        0.29       -1.18      1.18 o 
  -5   6   2        1.22        2.39      1.09 o 
  -4   6   2       94.14       95.20      5.38 o 
  -3   6   2      465.40      429.31     20.71 o 
  -2   6   2       36.02       33.78      1.83 o 
  -1   6   2       65.30       71.70      2.25 o 
   0   6   2      122.56      116.16      2.89 o 
   1   6   2      124.19      111.24      2.99 o 
   2   6   2       19.16       18.78      1.17 o 
   3   6   2        2.15        0.97      1.10 o 
   4   6   2       51.89       53.27      4.07 o 
  -6   7   2       52.35       54.99      4.01 o 
  -5   7   2       50.00       49.56      3.47 o 
  -4   7   2        8.60        5.20      1.26 o 
  -3   7   2        5.62        5.12      1.35 o 
  -2   7   2      108.09      105.10      3.48 o 
  -1   7   2       35.29       34.43      2.50 o 
   0   7   2        1.71        1.97      1.12 o 
   1   7   2       10.98       14.01      1.97 o 
   2   7   2       17.28       20.42      2.24 o 
   3   7   2       63.57       60.87      5.13 o 
  -5   8   2       32.72       40.49      3.24 o 
  -4   8   2       98.40       93.18      7.51 o 
  -3   8   2       57.35       50.63      3.17 o 
  -2   8   2        8.94        7.34      1.29 o 
  -1   8   2        0.38        0.66      0.80 o 
   0   8   2       46.54       40.50      1.94 o 
   1   8   2      120.71      119.02      5.55 o 
   2   8   2        0.54        1.00      1.16 o 
  -4   9   2        3.21        1.14      1.24 o 
  -3   9   2        6.73        8.57      1.76 o 
  -2   9   2        0.25       -0.30      0.90 o 
  -1   9   2       65.39       65.68      4.01 o 
   0   9   2       64.91       62.13      5.51 o 
   1   9   2       22.56       23.62      3.77 o 
  -1 -11   3       50.84       50.52      5.67 o 
   0 -11   3       16.69       14.73      3.07 o 
   1 -11   3        6.67       10.27      2.85 o 
   2 -11   3       10.50       15.09      3.10 o 
   3 -11   3       91.41       88.70     10.95 o 
   4 -11   3       37.60       37.18      3.45 o 
  -2 -10   3       15.27       19.11      3.26 o 
  -1 -10   3       52.93       48.00      3.05 o 
   0 -10   3       12.89       13.00      1.18 o 
   1 -10   3      123.86      123.99      7.09 o 
   2 -10   3        1.14        3.28      1.20 o 
   3 -10   3       15.83       19.03      2.18 o 
   4 -10   3       22.96       22.60      2.51 o 
   5 -10   3       40.18       47.61      3.79 o 
  -4  -9   3        7.37        4.16      1.84 o 
  -3  -9   3        0.41        2.52      1.41 o 
  -2  -9   3       23.87       23.06      2.35 o 
  -1  -9   3        8.05        8.54      1.57 o 
   0  -9   3       85.63       78.60      2.49 o 
   1  -9   3        0.42        0.37      0.77 o 
   2  -9   3      100.58      111.08      4.87 o 
   3  -9   3      336.67      328.92     10.93 o 
   4  -9   3       30.36       36.63      2.81 o 
   5  -9   3        0.07        5.43      4.72 o 
   6  -9   3       14.16       12.63      2.32 o 
  -4  -8   3        5.92        3.56      2.16 o 
  -3  -8   3       58.00       47.26      5.11 o 
  -2  -8   3       60.33       61.01      3.39 o 
  -1  -8   3      205.61      190.83      7.39 o 
   0  -8   3       66.26       62.08      1.99 o 
   1  -8   3      396.00      365.88      6.82 o 
   2  -8   3      284.61      280.02      8.31 o 
   3  -8   3        1.78        2.26      1.00 o 
   4  -8   3       61.08       64.81      3.42 o 
   5  -8   3        0.29       -0.03      0.94 o 
   6  -8   3       96.09       98.00      5.33 o 
  -5  -7   3       24.77       24.74      2.94 o 
  -4  -7   3        6.52       10.94      1.90 o 
  -3  -7   3      112.27      109.14      7.09 o 
  -2  -7   3      140.18      135.23      4.93 o 
  -1  -7   3        3.61        6.08      1.48 o 
   0  -7   3      459.46      461.57      8.09 o 
   1  -7   3      159.19      149.78      3.01 o 
   2  -7   3       27.20       33.64      2.07 o 
   3  -7   3      311.77      300.96      8.51 o 
   4  -7   3       53.97       49.16      2.72 o 
   5  -7   3       29.03       29.40      2.36 o 
   6  -7   3       63.08       61.86      4.27 o 
   7  -7   3        0.01       -0.06      1.04 o 
  -6  -6   3       12.75       13.86      2.58 o 
  -5  -6   3       14.86       19.26      2.47 o 
  -4  -6   3       81.21       73.42      4.02 o 
  -3  -6   3      318.94      299.14      9.34 o 
  -2  -6   3      133.22      132.10      4.56 o 
  -1  -6   3       14.94       15.09      0.75 o 
   0  -6   3        3.47        5.18      0.59 o 
   1  -6   3       70.29       62.80      1.52 o 
   2  -6   3      525.43      537.87      6.92 o 
   3  -6   3       36.97       40.66      4.26 o 
   4  -6   3      109.47      112.73      3.77 o 
   5  -6   3      136.43      132.67      5.09 o 
   6  -6   3      227.22      231.99      8.86 o 
   7  -6   3       38.22       41.74      3.37 o 
  -6  -5   3       37.04       35.76      3.37 o 
  -5  -5   3        0.42       -1.13      1.13 o 
  -4  -5   3      304.01      300.58      9.11 o 
  -3  -5   3      463.43      429.71     11.68 o 
  -2  -5   3       28.32       25.31      0.66 o 
  -1  -5   3       76.68       85.61      2.57 o 
   0  -5   3     1414.62     1365.91     18.03 o 
   1  -5   3      234.47      200.59      3.02 o 
   2  -5   3      257.11      252.17      7.37 o 
   3  -5   3       37.58       34.88      3.04 o 
   4  -5   3      308.05      288.75      7.84 o 
   5  -5   3      157.63      143.90      5.02 o 
   6  -5   3        7.62        7.56      1.46 o 
   7  -5   3       13.15       12.79      3.42 o 
  -6  -4   3       30.94       30.67      4.41 o 
  -5  -4   3       11.12       16.14      2.40 o 
  -4  -4   3      175.68      174.48      8.34 o 
  -3  -4   3        9.16       12.57      2.58 o 
  -2  -4   3      346.75      331.78      3.93 o 
  -1  -4   3      238.61      229.86      7.03 o 
   0  -4   3      197.91      238.78      6.59 o 
   1  -4   3       94.93      105.92      2.48 o 
   2  -4   3      495.70      515.03     12.82 o 
   3  -4   3      125.92      121.50      7.89 o 
   4  -4   3        0.65        1.85      0.78 o 
   5  -4   3      152.06      132.71     10.44 o 
   6  -4   3       37.44       37.04      2.72 o 
   7  -4   3       15.88       18.20      3.39 o 
  -7  -3   3        9.83       11.71      2.21 o 
  -6  -3   3       10.84       13.37      2.82 o 
  -5  -3   3        2.05        5.44      2.14 o 
  -4  -3   3      308.16      317.92      8.98 o 
  -3  -3   3      350.43      352.12      8.11 o 
  -2  -3   3       16.97       17.18      0.71 o 
  -1  -3   3     1800.68     1694.88     36.09 o 
   0  -3   3     1523.21     1480.60     16.06 o 
   1  -3   3      435.90      501.73      5.80 o 
   2  -3   3      108.94      108.22      3.04 o 
   3  -3   3       52.40       58.54      1.38 o 
   4  -3   3      732.20      730.17     11.91 o 
   5  -3   3      319.18      317.01      6.69 o 
   6  -3   3        0.80        0.96      0.68 o 
   7  -3   3       21.86       22.26      3.48 o 
  -7  -2   3        2.25        1.32      1.23 o 
  -6  -2   3      157.72      156.46      6.38 o 
  -5  -2   3       26.58       26.63      4.73 o 
  -4  -2   3      142.27      146.87      3.62 o 
  -3  -2   3        3.73        5.89      0.81 o 
  -2  -2   3      620.04      589.57     31.96 o 
  -1  -2   3       31.98       20.24      0.64 o 
   0  -2   3       84.46       81.78      3.01 o 
   1  -2   3      751.19      811.96     10.50 o 
   2  -2   3      194.06      202.56      4.00 o 
   3  -2   3      121.52      108.97      4.65 o 
   4  -2   3      148.59      147.91      4.68 o 
   5  -2   3        2.24        2.50      0.97 o 
   6  -2   3       75.48       80.95      3.29 o 
  -7  -1   3       60.29       57.81      4.13 o 
  -6  -1   3       17.27       18.98      5.46 o 
  -5  -1   3       12.04       12.27      1.21 o 
  -4  -1   3       65.66       62.96      1.79 o 
  -3  -1   3      183.98      210.76      7.97 o 
  -2  -1   3       57.43       69.64      1.26 o 
  -1  -1   3      374.77      361.55      3.76 o 
   0  -1   3        5.86        2.59      0.72 o 
   1  -1   3      264.85      255.02      4.37 o 
   2  -1   3       11.90       13.70      0.59 o 
   3  -1   3       83.36       84.97      2.86 o 
   4  -1   3       98.85      100.73      2.52 o 
   5  -1   3       49.29       46.01      1.97 o 
   6  -1   3        0.14        0.52      0.63 o 
   7  -1   3       28.36       31.50      2.89 o 
  -7   0   3        0.55        1.07      0.99 o 
  -6   0   3       41.20       40.47      1.91 o 
  -5   0   3       86.17       77.88      2.44 o 
  -4   0   3       14.81       15.62      0.81 o 
  -3   0   3        0.94        1.57      0.36 o 
  -2   0   3      174.25      182.10      2.82 o 
  -1   0   3      494.50      454.73      4.72 o 
   0   0   3     2466.83     2676.81     15.51 o 
   1   0   3      153.64      152.90      2.95 o 
   2   0   3      420.39      428.86      6.00 o 
   3   0   3       27.69       23.31      0.98 o 
   4   0   3      100.23       91.06      3.96 o 
   5   0   3        8.56        7.85      1.12 o 
   6   0   3       11.49       13.85      2.71 o 
   7   0   3       25.34       25.92      2.82 o 
  -7   1   3       18.54       14.27      3.62 o 
  -6   1   3      200.57      205.62      7.69 o 
  -5   1   3       53.07       49.72      1.68 o 
  -4   1   3        3.26        4.60      0.56 o 
  -3   1   3        0.95        0.04      0.27 o 
  -2   1   3      250.63      247.38      3.40 o 
  -1   1   3      689.38      555.14     93.04 o 
   0   1   3      215.63      215.00      2.55 o 
   1   1   3       80.45       68.97      1.96 o 
   2   1   3      185.99      187.42      3.40 o 
   3   1   3        2.92        3.51      0.60 o 
   4   1   3        4.12        4.80      1.17 o 
   5   1   3        0.08       -0.04      0.92 o 
   6   1   3       34.45       37.57      6.31 o 
  -7   2   3        8.10       11.13      1.79 o 
  -6   2   3       15.44       15.51      1.20 o 
  -5   2   3      132.51      135.07      3.24 o 
  -4   2   3       53.11       51.39      1.77 o 
  -3   2   3        0.46        0.87      0.61 o 
  -2   2   3       96.95       93.60      3.23 o 
  -1   2   3       88.46       80.46      2.73 o 
   0   2   3      771.30      816.81     14.50 o 
   1   2   3        1.72        4.85      0.55 o 
   2   2   3       19.78       18.91      2.22 o 
   3   2   3      215.36      210.24      5.93 o 
   4   2   3       19.93       17.48      1.20 o 
   5   2   3        0.06       -0.86      2.65 o 
   6   2   3        0.00        1.41      1.25 o 
  -7   3   3       57.66       58.35      3.48 o 
  -6   3   3      140.39      135.18      5.26 o 
  -5   3   3        4.10        8.44      1.07 o 
  -4   3   3       68.03       67.76      1.84 o 
  -3   3   3      341.48      311.76      6.78 o 
  -2   3   3      745.28      774.39     11.35 o 
  -1   3   3      149.85      147.65      2.70 o 
   0   3   3       48.83       49.34      1.27 o 
   1   3   3      224.17      223.21      9.69 o 
   2   3   3      895.22      906.11     15.71 o 
   3   3   3        2.92        1.51      0.59 o 
   4   3   3        0.05        0.03      0.73 o 
   5   3   3        6.50        5.99      2.10 o 
  -7   4   3        0.04        0.04      1.93 o 
  -6   4   3       65.07       58.06      3.39 o 
  -5   4   3        0.01       -0.02      1.03 o 
  -4   4   3      517.48      486.25     14.99 o 
  -3   4   3      362.89      364.39      6.56 o 
  -2   4   3       58.20       55.87      2.00 o 
  -1   4   3      213.66      201.77      3.73 o 
   0   4   3      107.80      114.06      2.91 o 
   1   4   3        3.40        4.37      1.50 o 
   2   4   3       29.70       32.57      1.53 o 
   3   4   3        8.54       11.14      1.63 o 
   4   4   3       55.15       58.10      3.66 o 
   5   4   3       14.45       19.82      2.45 o 
  -7   5   3       12.35       11.43      2.10 o 
  -6   5   3       41.63       39.17      2.93 o 
  -5   5   3        6.16       11.11      1.57 o 
  -4   5   3       36.94       35.16      2.06 o 
  -3   5   3      327.56      322.89      6.19 o 
  -2   5   3      264.46      249.11      4.98 o 
  -1   5   3       13.40       17.91      2.04 o 
   0   5   3      123.35      121.44      6.12 o 
   1   5   3       31.05       32.17      2.47 o 
   2   5   3      179.42      171.86      4.59 o 
   3   5   3       11.94       10.75      1.77 o 
   4   5   3        0.08       -0.75      1.14 o 
  -6   6   3        0.53        1.65      1.22 o 
  -5   6   3       70.30       66.72      7.11 o 
  -4   6   3      196.43      175.54      5.99 o 
  -3   6   3       12.07       11.37      1.50 o 
  -2   6   3        3.52        5.07      1.34 o 
  -1   6   3       13.94       12.68      0.99 o 
   0   6   3      121.94      115.08      6.93 o 
   1   6   3       25.94       31.15      1.66 o 
   2   6   3       15.74       16.80      2.27 o 
   3   6   3        0.11       -0.39      1.03 o 
  -5   7   3        0.54        0.67      1.03 o 
  -4   7   3        2.93        1.59      1.02 o 
  -3   7   3        0.21        0.39      0.81 o 
  -2   7   3       58.55       57.39      3.21 o 
  -1   7   3       77.32       78.84      2.70 o 
   0   7   3       97.10       90.06      3.11 o 
   1   7   3        4.48        7.36      1.13 o 
   2   7   3       29.05       30.05      2.70 o 
  -4   8   3       26.70       27.70      2.59 o 
  -3   8   3        2.65        6.11      1.38 o 
  -2   8   3        0.19        0.10      0.87 o 
  -1   8   3        0.00        0.46      1.54 o 
   0   8   3       55.62       60.45      3.05 o 
   1   8   3       61.29       58.07      5.95 o 
  -2   9   3        0.99        3.10      1.88 o 
  -1 -11   4       58.44       54.29      5.68 o 
   0 -11   4        2.07        3.15      1.89 o 
   1 -11   4       94.80       91.96      4.60 o 
   2 -11   4       77.46       76.94      4.38 o 
   3 -11   4       81.11       79.05      4.76 o 
   4 -11   4       36.12       40.98      5.02 o 
  -3 -10   4       22.27       24.07      4.71 o 
  -2 -10   4       27.53       28.54      2.68 o 
  -1 -10   4       66.59       60.52      3.40 o 
   0 -10   4        1.99        5.84      1.89 o 
   1 -10   4       47.23       47.26      2.91 o 
   2 -10   4       19.80       22.11      2.21 o 
   3 -10   4      103.34      107.81      5.20 o 
   4 -10   4        7.42       11.59      2.01 o 
   5 -10   4       77.36       82.01      5.22 o 
  -4  -9   4        4.54        8.88      3.61 o 
  -3  -9   4        2.09        2.63      2.38 o 
  -2  -9   4       11.17       14.79      1.95 o 
  -1  -9   4       61.92       60.66      3.13 o 
   0  -9   4       50.90       49.62      2.61 o 
   1  -9   4       52.74       51.47      2.33 o 
   2  -9   4      145.00      147.05      6.66 o 
   3  -9   4        1.91        3.01      1.18 o 
   4  -9   4       42.95       47.56      5.26 o 
   5  -9   4       13.82       16.75      4.50 o 
   6  -9   4        0.06        0.92      1.30 o 
  -4  -8   4       69.35       59.87      4.31 o 
  -3  -8   4       33.93       41.54      3.19 o 
  -2  -8   4       23.91       27.20      2.57 o 
  -1  -8   4      220.56      209.78      5.08 o 
   0  -8   4       36.27       33.95      1.92 o 
   1  -8   4      584.54      577.44     10.60 o 
   2  -8   4      311.77      311.37      9.05 o 
   3  -8   4      143.96      146.48      5.28 o 
   4  -8   4       25.42       27.47      2.68 o 
   5  -8   4      176.43      188.35      7.34 o 
   6  -8   4       47.87       48.85      3.72 o 
  -5  -7   4       44.30       44.74      3.84 o 
  -4  -7   4       34.74       30.79      2.86 o 
  -3  -7   4       40.12       44.25      6.69 o 
  -2  -7   4      137.81      131.84      4.91 o 
  -1  -7   4      138.21      139.86      3.26 o 
   0  -7   4      247.34      228.57      6.65 o 
   1  -7   4      263.37      256.61      6.14 o 
   2  -7   4        9.84        8.70      0.64 o 
   3  -7   4      179.05      176.59      5.71 o 
   4  -7   4       26.33       24.85      1.99 o 
   5  -7   4        0.24       -0.99      0.99 o 
   6  -7   4       91.88       92.97      4.86 o 
  -6  -6   4        0.44        0.87      1.42 o 
  -5  -6   4       20.54       17.50      5.42 o 
  -4  -6   4        1.02        4.71      3.11 o 
  -3  -6   4       71.62       64.99      3.37 o 
  -2  -6   4      252.29      251.80      7.24 o 
  -1  -6   4       22.68       17.47      0.94 o 
   0  -6   4        3.50        4.34      0.60 o 
   1  -6   4     1105.96     1148.17     17.03 o 
   2  -6   4      270.39      260.94      5.83 o 
   3  -6   4       15.25       16.18      1.45 o 
   4  -6   4       88.20       80.42      3.35 o 
   5  -6   4       27.31       29.34      5.79 o 
   6  -6   4       87.20       82.47      4.32 o 
   7  -6   4       36.56       38.99      6.07 o 
  -6  -5   4        3.81        7.22      2.85 o 
  -5  -5   4       16.77       19.65      2.25 o 
  -4  -5   4      196.25      205.81     10.77 o 
  -3  -5   4      381.18      366.73     10.18 o 
  -2  -5   4       32.50       36.91      1.32 o 
  -1  -5   4      810.64      811.57     11.75 o 
   0  -5   4       51.02       43.64      2.43 o 
   1  -5   4      250.20      246.64      3.90 o 
   2  -5   4      130.64      143.39      3.64 o 
   3  -5   4      213.17      197.64      4.12 o 
   4  -5   4      219.41      229.05      4.51 o 
   5  -5   4       91.52       82.88      3.56 o 
   6  -5   4       11.52       16.37      1.93 o 
   7  -5   4       58.12       64.31      4.11 o 
  -6  -4   4        0.91        0.00      0.97 o 
  -5  -4   4       67.62       70.85      3.86 o 
  -4  -4   4      126.75      127.05      4.91 o 
  -3  -4   4       87.17       88.60      3.80 o 
  -2  -4   4      126.62      117.99      3.42 o 
  -1  -4   4       28.48       37.57      1.35 o 
   0  -4   4        3.63        6.04      0.47 o 
   1  -4   4       38.85       46.29      1.63 o 
   2  -4   4        7.90       15.88      0.70 o 
   3  -4   4       51.45       51.18      1.34 o 
   4  -4   4        1.24        3.39      0.58 o 
   5  -4   4      104.89      107.58      4.49 o 
   6  -4   4       31.34       30.67      2.38 o 
   7  -4   4        1.28        0.22      1.08 o 
  -7  -3   4        3.06        2.64      1.82 o 
  -6  -3   4        0.80        1.99      1.68 o 
  -5  -3   4        5.82        7.06      1.33 o 
  -4  -3   4       58.13       53.73      2.66 o 
  -3  -3   4      141.18      144.51      3.89 o 
  -2  -3   4       18.87       21.08      2.58 o 
  -1  -3   4      520.14      533.06      7.01 o 
   0  -3   4      415.94      422.83      8.30 o 
   1  -3   4       17.76       21.75      0.60 o 
   2  -3   4       27.05       31.09      0.91 o 
   3  -3   4        9.43       12.46      0.76 o 
   4  -3   4      270.73      262.98      5.21 o 
   5  -3   4      148.74      139.40      3.63 o 
   6  -3   4       20.98       25.78      1.64 o 
   7  -3   4       14.96       15.07      3.19 o 
  -7  -2   4        3.34        2.36      1.41 o 
  -6  -2   4       49.82       45.30      3.17 o 
  -5  -2   4      140.29      134.68      4.90 o 
  -4  -2   4       78.96       80.23      8.55 o 
  -3  -2   4       53.92       57.36      1.92 o 
  -2  -2   4      214.24      206.49      3.19 o 
  -1  -2   4     1193.35     1220.79     19.10 o 
   0  -2   4      259.99      263.38      6.11 o 
   1  -2   4      157.32      162.80      5.57 o 
   2  -2   4      153.51      168.38      3.19 o 
   3  -2   4      318.13      323.94      7.55 o 
   4  -2   4      152.88      136.31      3.20 o 
   5  -2   4        0.55        5.29      2.00 o 
   6  -2   4       11.87       14.35      1.78 o 
   7  -2   4       29.00       29.07      4.73 o 
  -7  -1   4       87.19       89.96      4.97 o 
  -6  -1   4       48.91       43.71      3.79 o 
  -5  -1   4        1.91        1.84      0.57 o 
  -4  -1   4       32.04       27.97      1.36 o 
  -3  -1   4        0.84        2.74      1.09 o 
  -2  -1   4       12.01       17.66      1.37 o 
  -1  -1   4      222.15      224.90      3.53 o 
   0  -1   4      234.30      343.40     22.16 o 
   1  -1   4       49.23       46.08      0.96 o 
   2  -1   4       31.58       29.56      0.89 o 
   3  -1   4       18.97       19.12      1.01 o 
   4  -1   4       42.53       44.09      2.29 o 
   5  -1   4       98.03       97.31      3.05 o 
   6  -1   4        2.36        2.72      1.11 o 
  -7   0   4       30.11       30.67      2.60 o 
  -6   0   4      166.19      173.93      4.82 o 
  -5   0   4      142.89      136.66      4.25 o 
  -4   0   4        0.01        0.61      0.47 o 
  -3   0   4       12.57       15.07      2.01 o 
  -2   0   4        0.10        0.13      0.23 o 
  -1   0   4     1127.98     1151.43     11.64 o 
   0   0   4      220.54      192.59      3.97 o 
   1   0   4      269.81      281.30      4.82 o 
   2   0   4      578.49      554.14      8.15 o 
   3   0   4      282.03      277.39      5.52 o 
   4   0   4       34.62       34.04      1.71 o 
   5   0   4        5.92        5.48      0.92 o 
   6   0   4        9.41       13.68      3.60 o 
  -7   1   4      131.72      137.25      9.14 o 
  -6   1   4       22.06       19.95      1.33 o 
  -5   1   4       64.06       60.98      2.68 o 
  -4   1   4       27.48       24.18      1.09 o 
  -3   1   4       71.33       69.13      1.66 o 
  -2   1   4      350.55      353.17      5.07 o 
  -1   1   4     1352.25     1415.76     50.80 o 
   0   1   4       14.17       22.02      0.53 o 
   1   1   4     2156.79     2247.31     29.58 o 
   2   1   4       47.70       38.74      2.21 o 
   3   1   4        1.82        4.01      0.77 o 
   4   1   4        1.89        0.79      0.65 o 
   5   1   4       24.72       28.84      2.37 o 
   6   1   4       21.16       24.02      3.05 o 
  -7   2   4       27.57       23.94      3.64 o 
  -6   2   4        1.23        3.21      1.68 o 
  -5   2   4      230.61      227.52      5.20 o 
  -4   2   4      161.77      159.74      3.47 o 
  -3   2   4       69.94       62.50      3.79 o 
  -2   2   4        8.58        6.36      1.18 o 
  -1   2   4      265.04      260.23      8.19 o 
   0   2   4       67.95       62.09      2.21 o 
   1   2   4       30.92       29.90      3.43 o 
   2   2   4      137.54      129.48      7.50 o 
   3   2   4      136.08      134.22      3.39 o 
   4   2   4       55.58       52.13      2.10 o 
   5   2   4       13.26       13.47      1.86 o 
  -7   3   4       56.63       57.61      4.54 o 
  -6   3   4       18.95       26.44      2.44 o 
  -5   3   4       81.38       76.30      2.51 o 
  -4   3   4       74.95       72.87      2.19 o 
  -3   3   4      318.41      304.81      6.37 o 
  -2   3   4      591.99      592.34      9.62 o 
  -1   3   4        6.80        6.69      0.62 o 
   0   3   4       29.05       27.24      1.05 o 
   1   3   4      611.30      641.40     11.57 o 
   2   3   4      109.70      103.52      3.04 o 
   3   3   4        9.07        8.92      1.08 o 
   4   3   4       14.89       17.99      4.37 o 
   5   3   4       26.51       27.62      4.25 o 
  -7   4   4        0.54        0.99      1.22 o 
  -6   4   4        5.22        9.76      1.79 o 
  -5   4   4       47.93       39.29      3.20 o 
  -4   4   4       36.47       36.70      1.59 o 
  -3   4   4       12.48       17.75      1.35 o 
  -2   4   4       24.79       25.76      1.32 o 
  -1   4   4      227.34      217.12      4.28 o 
   0   4   4       75.20       74.93      2.08 o 
   1   4   4        1.57        1.60      0.59 o 
   2   4   4        0.00       -0.47      0.80 o 
   3   4   4       66.89       66.65      2.60 o 
   4   4   4       40.39       36.22      5.25 o 
  -6   5   4        0.69        0.13      0.93 o 
  -5   5   4       13.16       10.42      1.57 o 
  -4   5   4        3.60        7.37      1.83 o 
  -3   5   4      198.48      190.97      4.77 o 
  -2   5   4      414.90      400.29      8.00 o 
  -1   5   4      334.25      335.02     10.39 o 
   0   5   4        4.69        4.51      1.65 o 
   1   5   4       62.53       61.87      2.47 o 
   2   5   4       21.31       21.10      2.00 o 
   3   5   4        2.31        1.79      1.22 o 
   4   5   4        3.65        8.76      3.05 o 
  -6   6   4        9.37       10.54      2.06 o 
  -5   6   4        8.29        8.54      1.61 o 
  -4   6   4       69.59       70.28      3.83 o 
  -3   6   4       33.49       36.98      2.29 o 
  -2   6   4        1.86        4.29      1.31 o 
  -1   6   4      103.71      103.24      5.52 o 
   0   6   4       93.95       93.84      3.94 o 
   1   6   4        5.08        7.46      1.65 o 
   2   6   4        9.86       12.11      2.52 o 
   3   6   4        2.64        0.78      1.82 o 
  -5   7   4        0.04       -0.79      1.73 o 
  -4   7   4        2.84        5.45      3.37 o 
  -3   7   4        0.38        1.17      0.94 o 
  -2   7   4       13.73       11.78      2.93 o 
  -1   7   4       15.80       13.79      1.61 o 
   0   7   4       48.39       48.77      3.31 o 
   1   7   4       12.84       13.26      2.69 o 
   2   7   4        6.73       11.95      3.14 o 
  -3   8   4        1.97        5.30      2.70 o 
  -2   8   4        4.19        4.45      2.21 o 
  -1   8   4        4.74        2.68      1.94 o 
   1 -12   5        2.35        2.69      2.16 o 
   2 -12   5       13.68       20.18      3.81 o 
  -2 -11   5       90.44       94.53      5.39 o 
  -1 -11   5       26.27       26.89      4.15 o 
   0 -11   5       10.79       12.31      2.77 o 
   1 -11   5       12.57       11.87      1.87 o 
   2 -11   5        0.05       -0.67      2.23 o 
   3 -11   5       89.83       86.02      5.04 o 
   4 -11   5       82.10       88.92      5.49 o 
  -3 -10   5       18.12       23.90      2.91 o 
  -2 -10   5       71.71       63.35      3.89 o 
  -1 -10   5       44.57       39.28      4.15 o 
   0 -10   5       39.36       37.08      2.55 o 
   1 -10   5       40.55       40.84      2.81 o 
   2 -10   5      165.28      157.20      8.49 o 
   3 -10   5       52.49       57.43      4.27 o 
   4 -10   5       75.92       80.33      4.68 o 
   5 -10   5       41.09       43.11      3.73 o 
  -4  -9   5        2.62        3.59      1.74 o 
  -3  -9   5        7.98       11.56      2.21 o 
  -2  -9   5       24.20       24.29      2.32 o 
  -1  -9   5        8.06        9.92      2.75 o 
   0  -9   5       84.79       81.22      3.34 o 
   1  -9   5       16.72       19.17      1.29 o 
   2  -9   5      105.62      105.97      4.51 o 
   3  -9   5      107.42      102.53      4.62 o 
   4  -9   5        0.64        0.19      0.89 o 
   5  -9   5       40.19       44.64      3.39 o 
   6  -9   5       71.34       77.52      5.19 o 
  -5  -8   5        0.00        1.72      1.54 o 
  -4  -8   5       53.56       59.15      4.29 o 
  -3  -8   5       70.88       71.85      4.08 o 
  -2  -8   5       31.64       35.94      2.50 o 
  -1  -8   5      105.05       96.11      2.63 o 
   0  -8   5       90.55       92.38      2.86 o 
   1  -8   5      477.78      480.67      9.40 o 
   2  -8   5      183.81      190.26      8.93 o 
   3  -8   5        0.29        1.84      1.00 o 
   4  -8   5       24.31       20.04      2.65 o 
   5  -8   5       97.34       99.88      4.92 o 
   6  -8   5       97.13       99.23      5.37 o 
  -5  -7   5       40.37       41.37      3.67 o 
  -4  -7   5       69.17       65.15      3.98 o 
  -3  -7   5        1.43        1.45      1.04 o 
  -2  -7   5        0.07        0.78      0.88 o 
  -1  -7   5        2.26        4.12      0.90 o 
   0  -7   5      405.50      393.59      7.48 o 
   1  -7   5      210.63      202.59      4.30 o 
   2  -7   5      107.34      104.01      6.48 o 
   3  -7   5      120.51      112.08      4.28 o 
   4  -7   5       31.36       26.48      3.78 o 
   5  -7   5        3.92        7.29      1.50 o 
   6  -7   5       19.21       26.58      2.60 o 
  -6  -6   5        8.22       10.96      2.35 o 
  -5  -6   5        5.93        8.46      2.91 o 
  -4  -6   5       11.18       12.59      1.79 o 
  -3  -6   5       17.34       14.37      1.66 o 
  -2  -6   5       27.55       24.42      1.07 o 
  -1  -6   5       31.40       27.92      1.94 o 
   0  -6   5       69.65       74.46      3.23 o 
   1  -6   5      366.38      354.73      8.17 o 
   2  -6   5      184.15      174.51      8.15 o 
   3  -6   5       42.18       36.05      4.40 o 
   4  -6   5      201.82      183.85      6.15 o 
   5  -6   5       28.75       28.83      2.25 o 
   6  -6   5        7.92       10.89      2.39 o 
  -6  -5   5        0.00        1.72      1.34 o 
  -5  -5   5        9.04       11.33      2.12 o 
  -4  -5   5      135.98      122.26     27.44 o 
  -3  -5   5      115.38      107.90      7.33 o 
  -2  -5   5        1.60       -0.17      0.37 o 
  -1  -5   5      486.45      503.23      8.31 o 
   0  -5   5      331.14      321.19      5.40 o 
   1  -5   5        0.01        0.76      0.71 o 
   2  -5   5        1.10        3.16      1.38 o 
   3  -5   5       90.99       95.43      2.53 o 
   4  -5   5      150.59      135.78      3.33 o 
   5  -5   5        0.02       -0.79      0.88 o 
   6  -5   5       15.01       22.04      2.44 o 
   7  -5   5        5.27       10.45      2.80 o 
  -6  -4   5        4.24        6.92      1.70 o 
  -5  -4   5       36.17       37.72      2.98 o 
  -4  -4   5      212.25      200.57      8.84 o 
  -3  -4   5        3.64        6.78      1.19 o 
  -2  -4   5      831.50      814.95     14.38 o 
  -1  -4   5      175.30      200.28      4.32 o 
   0  -4   5       11.12       16.41      0.86 o 
   1  -4   5      127.06      140.30      2.42 o 
   2  -4   5        0.02        0.07      0.32 o 
   3  -4   5       12.18       11.01      1.38 o 
   4  -4   5        9.87        8.69      0.89 o 
   5  -4   5        1.34        1.06      0.67 o 
   6  -4   5       77.06       71.24      3.70 o 
   7  -4   5        0.06        2.95      1.98 o 
  -7  -3   5        3.69        3.78      2.10 o 
  -6  -3   5        0.44        4.75      3.94 o 
  -5  -3   5        0.09       -1.22      1.22 o 
  -4  -3   5       81.18       86.76      2.84 o 
  -3  -3   5       72.03       70.99      3.90 o 
  -2  -3   5        1.26        3.22      1.36 o 
  -1  -3   5       78.21       76.89      1.89 o 
   0  -3   5       84.01       82.89      1.40 o 
   1  -3   5        0.46        2.88      0.71 o 
   2  -3   5       93.18       91.40      2.25 o 
   3  -3   5       12.98       14.60      0.93 o 
   4  -3   5      346.93      336.27      7.21 o 
   5  -3   5       32.14       29.73      1.63 o 
   6  -3   5        3.22        3.46      1.03 o 
  -7  -2   5        9.65       10.10      2.02 o 
  -6  -2   5       58.95       58.31      3.59 o 
  -5  -2   5      131.49      139.50      5.31 o 
  -4  -2   5      126.52      133.43      3.38 o 
  -3  -2   5        0.09        0.67      0.39 o 
  -2  -2   5      825.66      850.80     12.32 o 
  -1  -2   5       46.05       36.37      2.16 o 
   0  -2   5      463.88      466.32      4.74 o 
   1  -2   5        1.34        3.05      0.52 o 
   2  -2   5        4.97        5.90      0.66 o 
   3  -2   5      245.58      237.94      6.57 o 
   4  -2   5      204.25      209.27      5.18 o 
   5  -2   5        3.26        4.36      1.02 o 
   6  -2   5      151.93      148.59      4.71 o 
  -7  -1   5       16.10       16.33      2.43 o 
  -6  -1   5       83.15       84.57      4.68 o 
  -5  -1   5        0.59        2.47      1.04 o 
  -4  -1   5       75.04       72.14      2.52 o 
  -3  -1   5      121.68      118.74      2.59 o 
  -2  -1   5      249.07      264.14      5.46 o 
  -1  -1   5       53.48       65.55      2.22 o 
   0  -1   5      944.51      919.75    147.39 o 
   1  -1   5        1.87        1.63      1.43 o 
   2  -1   5        0.66        1.11      0.68 o 
   3  -1   5       42.18       42.34      1.88 o 
   4  -1   5       59.51       51.81      2.04 o 
   5  -1   5       76.65       71.78      4.23 o 
   6  -1   5        0.04        1.45      1.33 o 
  -7   0   5        3.03        3.78      1.34 o 
  -6   0   5      214.52      214.39      6.37 o 
  -5   0   5      323.37      338.09      7.46 o 
  -4   0   5       92.69       94.09      2.53 o 
  -3   0   5        6.92        6.64      0.64 o 
  -2   0   5      189.84      188.41      4.63 o 
  -1   0   5      187.49      160.51      9.73 o 
   0   0   5      412.63      424.08      9.01 o 
   1   0   5        1.52        3.51      0.73 o 
   2   0   5      296.54      289.66     12.28 o 
   3   0   5      776.88      752.84     18.10 o 
   4   0   5        0.09        0.48      1.11 o 
   5   0   5        0.09        0.41      1.35 o 
   6   0   5       84.63       86.84      6.80 o 
  -7   1   5       62.90        7.32      1.81 o 
  -6   1   5      127.28      121.22      4.01 o 
  -5   1   5        9.04       10.18      0.99 o 
  -4   1   5      162.86      153.59      3.66 o 
  -3   1   5      340.35      331.77      5.95 o 
  -2   1   5        1.24       -0.24      0.30 o 
  -1   1   5      296.19      297.77      6.15 o 
   0   1   5      173.46      185.59      5.09 o 
   1   1   5      506.02      488.14      7.30 o 
   2   1   5      107.04      111.63     12.85 o 
   3   1   5        4.54        7.75      2.75 o 
   4   1   5       12.97       15.13      1.30 o 
   5   1   5       64.41       69.29      5.42 o 
  -7   2   5        0.56        1.46      1.80 o 
  -6   2   5       47.25       43.75      2.02 o 
  -5   2   5       25.73       27.09      2.00 o 
  -4   2   5       19.14       20.29      2.78 o 
  -3   2   5      110.14      106.37      3.41 o 
  -2   2   5       88.38       77.99      2.77 o 
  -1   2   5      251.29      242.16     10.85 o 
   0   2   5       78.34       75.36      2.16 o 
   1   2   5       11.95       13.35      1.11 o 
   2   2   5      346.12      341.53      6.98 o 
   3   2   5      194.66      183.00      4.58 o 
   4   2   5       85.56       80.83      4.95 o 
   5   2   5        2.51        2.34      2.06 o 
  -7   3   5       18.59       22.56      4.53 o 
  -6   3   5       11.15        9.86      1.54 o 
  -5   3   5        6.59        5.66      1.03 o 
  -4   3   5      113.18      107.59      3.57 o 
  -3   3   5      570.06      581.62     10.82 o 
  -2   3   5      136.70      131.27      2.97 o 
  -1   3   5       56.75       55.59      2.51 o 
   0   3   5       98.05       91.06      3.59 o 
   1   3   5      240.91      226.81     11.32 o 
   2   3   5       39.06       43.88      1.94 o 
   3   3   5        0.48        1.18      0.83 o 
   4   3   5        7.81        8.12      2.43 o 
  -6   4   5        1.58        2.01      1.19 o 
  -5   4   5       26.24       25.76      2.18 o 
  -4   4   5       47.83       49.89      2.33 o 
  -3   4   5       68.06       77.96      3.08 o 
  -2   4   5       72.62       71.82      2.45 o 
  -1   4   5      150.08      141.41      3.22 o 
   0   4   5        7.59        9.18      1.19 o 
   1   4   5        0.09        0.63      0.54 o 
   2   4   5        0.09       -0.26      0.76 o 
   3   4   5       35.56       43.51      4.75 o 
   4   4   5        0.08        0.77      1.73 o 
  -6   5   5        2.02        0.52      1.54 o 
  -5   5   5        2.82        3.27      1.23 o 
  -4   5   5        6.86       10.98      1.65 o 
  -3   5   5       31.17       28.82      1.48 o 
  -2   5   5        0.06        0.94      0.56 o 
  -1   5   5       61.52       62.27      4.08 o 
   0   5   5       84.38       82.97      3.96 o 
   1   5   5       26.87       24.48      3.38 o 
   2   5   5        7.07        5.18      1.35 o 
   3   5   5        0.02       -0.29      1.52 o 
  -5   6   5       14.18       17.23      3.21 o 
  -4   6   5       34.22       38.54      4.45 o 
  -3   6   5       40.62       40.41      4.34 o 
  -2   6   5        3.49        2.83      1.27 o 
  -1   6   5      107.39      114.40      6.51 o 
   0   6   5        0.03        0.82      0.95 o 
   1   6   5        6.89        8.16      1.61 o 
   2   6   5       10.91       11.08      2.77 o 
  -4   7   5       34.70       39.28      5.00 o 
  -3   7   5       22.20       10.35      2.05 o 
  -2   7   5       24.37       29.75      3.87 o 
  -1   7   5        9.63        9.75      2.40 o 
   0   7   5        1.11        0.27      1.06 o 
   1 -12   6        8.30        8.56      2.86 o 
   2 -12   6       19.82       20.02      2.69 o 
  -2 -11   6       53.34       59.11      4.07 o 
  -1 -11   6       52.76       48.70      5.26 o 
   0 -11   6        0.90        1.46      1.60 o 
   1 -11   6       27.35       25.54      2.77 o 
   2 -11   6       32.45       34.34      2.99 o 
   3 -11   6       25.76       29.79      3.91 o 
   4 -11   6      128.19      135.50      7.23 o 
  -3 -10   6       45.68       47.95      4.08 o 
  -2 -10   6       56.35       56.77      3.62 o 
  -1 -10   6        1.40        5.30      3.43 o 
   0 -10   6       49.65       50.98      2.36 o 
   1 -10   6       56.02       56.71      5.43 o 
   2 -10   6       41.03       38.66      2.93 o 
   3 -10   6       40.21       41.73      3.16 o 
   4 -10   6       31.94       33.18      3.84 o 
   5 -10   6      140.01      157.85     10.01 o 
  -4  -9   6        0.00       -0.31      1.18 o 
  -3  -9   6        4.42        3.55      1.47 o 
  -2  -9   6        0.05       -0.38      0.91 o 
  -1  -9   6       40.00       38.75      1.89 o 
   0  -9   6       36.30       35.14      1.72 o 
   1  -9   6        1.96        2.51      0.69 o 
   2  -9   6       37.75       37.14      2.55 o 
   3  -9   6      141.01      140.01      6.13 o 
   4  -9   6       10.15       13.84      1.93 o 
   5  -9   6       45.68       41.59      3.32 o 
  -4  -8   6       58.43       63.40      4.30 o 
  -3  -8   6       34.74       37.96      2.84 o 
  -2  -8   6       17.28       13.98      1.81 o 
  -1  -8   6       12.06       13.66      1.13 o 
   0  -8   6       64.88       64.07      2.40 o 
   1  -8   6      440.50      441.87      9.21 o 
   2  -8   6       77.63       73.40      4.07 o 
   3  -8   6       43.13       38.80      2.52 o 
   4  -8   6       54.48       57.81      7.28 o 
   5  -8   6       46.83       45.73      3.31 o 
   6  -8   6       39.96       44.05      3.61 o 
  -5  -7   6       64.82       69.87      4.61 o 
  -4  -7   6        8.56        9.51      1.95 o 
  -3  -7   6       22.76       21.30      2.59 o 
  -2  -7   6        0.13       -0.43      0.52 o 
  -1  -7   6       20.47       23.60      1.40 o 
   0  -7   6       96.65      101.82      2.90 o 
   1  -7   6      129.00      129.95      3.20 o 
   2  -7   6       41.49       42.24      1.60 o 
   3  -7   6      182.56      166.32      5.57 o 
   4  -7   6       30.30       24.65      2.26 o 
   5  -7   6       11.69       17.86      5.04 o 
   6  -7   6        0.97       -0.06      0.97 o 
  -6  -6   6        3.13        4.77      1.88 o 
  -5  -6   6       11.46       10.20      1.90 o 
  -4  -6   6        0.30       -0.60      2.11 o 
  -3  -6   6      153.07      163.38      7.25 o 
  -2  -6   6       34.49       37.80      1.43 o 
  -1  -6   6        4.99        5.10      0.73 o 
   0  -6   6        4.98        5.28      0.81 o 
   1  -6   6      184.36      183.00      7.55 o 
   2  -6   6       38.39       41.30      1.65 o 
   3  -6   6       23.08       21.42      1.43 o 
   4  -6   6        4.24        7.67      0.82 o 
   5  -6   6      119.33      111.54      5.21 o 
   6  -6   6        2.57        2.93      2.08 o 
  -6  -5   6        0.33       -1.20      1.36 o 
  -5  -5   6       26.79       27.09      4.21 o 
  -4  -5   6       55.72       63.83      3.65 o 
  -3  -5   6      143.06      133.89      5.69 o 
  -2  -5   6       11.61        8.67      0.93 o 
  -1  -5   6      185.38      197.92      4.32 o 
   0  -5   6      481.84      494.15      8.26 o 
   1  -5   6      129.24      121.49      2.55 o 
   2  -5   6        9.73       10.03      1.75 o 
   3  -5   6      245.97      229.21      5.91 o 
   4  -5   6       13.95       16.62      2.14 o 
   5  -5   6       13.78       14.33      1.72 o 
   6  -5   6       11.92       10.22      2.42 o 
  -6  -4   6       12.17       12.50      2.16 o 
  -5  -4   6       39.47       45.31      6.35 o 
  -4  -4   6      164.84      151.28      5.34 o 
  -3  -4   6       84.88       88.24      2.58 o 
  -2  -4   6      104.84       94.65      2.87 o 
  -1  -4   6      296.24      310.29      5.55 o 
   0  -4   6        3.71        5.26      0.52 o 
   1  -4   6       13.11       11.35      2.14 o 
   2  -4   6       25.99       24.38      1.08 o 
   3  -4   6       51.22       48.24      2.08 o 
   4  -4   6       59.23       53.43      1.97 o 
   5  -4   6       83.32       76.44      2.81 o 
   6  -4   6        0.16        0.29      0.95 o 
  -6  -3   6       14.06       19.39      5.19 o 
  -5  -3   6        8.98        9.25      1.69 o 
  -4  -3   6      141.18      147.98      3.52 o 
  -3  -3   6      294.37      287.64     11.41 o 
  -2  -3   6        1.04        2.95      1.45 o 
  -1  -3   6     1266.52     1359.52     23.09 o 
   0  -3   6       84.26       74.31      1.29 o 
   1  -3   6      162.01      165.16     12.46 o 
   2  -3   6      148.64      157.45      3.14 o 
   3  -3   6        7.69        8.47      0.77 o 
   4  -3   6      277.15      273.87     12.15 o 
   5  -3   6       57.97       51.06      2.91 o 
   6  -3   6        1.33       -0.12      0.79 o 
  -7  -2   6       27.49       25.44      4.52 o 
  -6  -2   6      163.43      164.42      6.97 o 
  -5  -2   6        1.56        1.23      0.65 o 
  -4  -2   6      177.53      180.88      4.16 o 
  -3  -2   6      125.66      128.68      3.05 o 
  -2  -2   6      506.54      498.21     10.56 o 
  -1  -2   6      356.71      356.78      4.52 o 
   0  -2   6       72.55       66.40      8.00 o 
   1  -2   6        5.28        8.06      1.69 o 
   2  -2   6      878.68      889.78     13.29 o 
   3  -2   6       46.56       38.40      1.43 o 
   4  -2   6      125.51      120.66      4.06 o 
   5  -2   6       42.51       42.07      2.23 o 
   6  -2   6       65.25       57.99      4.81 o 
  -7  -1   6       61.40       61.84      8.47 o 
  -6  -1   6       24.51       23.60      3.69 o 
  -5  -1   6       37.68       35.21      1.75 o 
  -4  -1   6      301.98      300.15      8.23 o 
  -3  -1   6        4.35        5.87      0.72 o 
  -2  -1   6       74.70       79.54      1.78 o 
  -1  -1   6       43.47       41.50      1.93 o 
   0  -1   6      223.33      210.60      8.19 o 
   1  -1   6       19.02       19.14      1.37 o 
   2  -1   6       24.51       20.04      1.70 o 
   3  -1   6        0.15        1.51      0.52 o 
   4  -1   6      217.86      217.42     10.74 o 
   5  -1   6       17.95       17.21      1.88 o 
   6  -1   6        0.06        0.87      1.65 o 
  -7   0   6        5.71        2.02      1.88 o 
  -6   0   6       92.39       91.25      3.22 o 
  -5   0   6        7.69       10.28      1.03 o 
  -4   0   6      114.20      110.25      3.55 o 
  -3   0   6      252.79      251.56     10.18 o 
  -2   0   6      393.92      386.79      5.92 o 
  -1   0   6      143.96      141.99      5.42 o 
   0   0   6        3.51        5.32      0.96 o 
   1   0   6      211.86      199.42      5.87 o 
   2   0   6      637.23      626.49     16.04 o 
   3   0   6       10.48       13.43      1.58 o 
   4   0   6       71.40       69.39      3.53 o 
   5   0   6       22.83       19.42      3.46 o 
  -7   1   6       39.09       49.20      5.04 o 
  -6   1   6       44.38       49.12      3.14 o 
  -5   1   6       51.88       47.48      2.06 o 
  -4   1   6      445.09      450.97      9.13 o 
  -3   1   6      144.36      141.91      3.21 o 
  -2   1   6      113.18      107.28      3.52 o 
  -1   1   6       26.05       28.24      1.82 o 
   0   1   6      129.38      133.04      4.68 o 
   1   1   6      190.38      197.95      6.14 o 
   2   1   6       41.62       40.77      2.40 o 
   3   1   6        2.20        1.83      1.79 o 
   4   1   6      178.89      163.13      6.13 o 
   5   1   6        0.68       -1.80      1.80 o 
  -6   2   6       51.97       62.44      3.48 o 
  -5   2   6       28.27       32.54      1.69 o 
  -4   2   6        2.46        2.92      0.69 o 
  -3   2   6       95.63       91.70      6.86 o 
  -2   2   6       24.34       25.65      2.20 o 
  -1   2   6        4.29        3.84      1.02 o 
   0   2   6        2.42        2.28      0.96 o 
   1   2   6        1.10        1.39      0.92 o 
   2   2   6      177.18      180.27      7.42 o 
   3   2   6        5.63        6.94      1.52 o 
   4   2   6        0.21        2.16      1.98 o 
  -6   3   6        3.72        6.48      2.35 o 
  -5   3   6        6.48        9.39      1.60 o 
  -4   3   6       14.31       14.24      1.11 o 
  -3   3   6        7.13        8.77      1.42 o 
  -2   3   6      202.08      213.03     10.53 o 
  -1   3   6       15.32       20.27      4.65 o 
   0   3   6       62.55       59.29      2.97 o 
   1   3   6      141.84      144.89      5.57 o 
   2   3   6        3.63        4.01      1.28 o 
   3   3   6        2.84        2.46      1.16 o 
   4   3   6       47.94       47.22      5.11 o 
  -6   4   6        2.35        3.18      2.00 o 
  -5   4   6        4.87        5.40      2.15 o 
  -4   4   6       33.21       34.35      2.19 o 
  -3   4   6       20.43       21.38      1.92 o 
  -2   4   6       22.60       26.44      2.01 o 
  -1   4   6        5.22        6.27      1.26 o 
   0   4   6        6.64        7.01      1.37 o 
   1   4   6       29.24       34.35      3.31 o 
   2   4   6        6.42        7.59      1.48 o 
   3   4   6       11.06       18.51      3.75 o 
  -5   5   6       60.34       73.78      6.64 o 
  -4   5   6        6.38        6.08      2.31 o 
  -3   5   6       57.49       58.63      3.13 o 
  -2   5   6       22.47       23.59      2.27 o 
  -1   5   6        3.43        3.12      1.18 o 
   0   5   6        7.82       10.08      1.73 o 
   1   5   6       29.42       28.51      3.74 o 
   2   5   6        1.19       -0.68      1.77 o 
  -4   6   6        6.46        6.12      2.49 o 
  -3   6   6       65.91       65.65      5.69 o 
  -2   6   6        0.77        0.82      1.48 o 
  -1   6   6       64.61       69.31      4.31 o 
   0   6   6       31.90       31.74      2.87 o 
  -1 -11   7       32.94       38.12      3.36 o 
   0 -11   7       10.59       12.44      2.74 o 
   1 -11   7       15.03       18.69      2.40 o 
   2 -11   7       89.75       89.01      4.97 o 
   3 -11   7       33.23       39.42      5.37 o 
  -3 -10   7       58.45       61.64      4.70 o 
  -2 -10   7       22.47       24.48      3.86 o 
  -1 -10   7       11.30       14.17      3.52 o 
   0 -10   7       97.19      100.89      3.50 o 
   1 -10   7       18.79       17.81      2.02 o 
   2 -10   7       10.66       11.04      1.85 o 
   3 -10   7       11.90       13.88      2.07 o 
   4 -10   7       22.84       23.47      2.67 o 
  -4  -9   7       11.70       13.78      2.63 o 
  -3  -9   7        8.47       13.42      2.89 o 
  -2  -9   7        8.51       13.13      1.90 o 
  -1  -9   7        3.42        7.29      1.01 o 
   0  -9   7       11.34        9.56      1.54 o 
   1  -9   7        0.05        0.43      0.82 o 
   2  -9   7      108.96      111.29      4.78 o 
   3  -9   7        4.10        3.41      1.27 o 
   4  -9   7       20.59       22.05      2.39 o 
   5  -9   7        6.13        8.78      1.95 o 
  -4  -8   7      160.07      167.13      8.62 o 
  -3  -8   7        0.02       -0.89      1.11 o 
  -2  -8   7        0.01       -0.15      0.82 o 
  -1  -8   7       25.70       22.00      1.69 o 
   0  -8   7       41.98       40.24      1.76 o 
   1  -8   7      201.31      195.11      4.94 o 
   2  -8   7       50.71       49.46      2.35 o 
   3  -8   7        5.93        6.88      1.39 o 
   4  -8   7      221.14      204.04      8.68 o 
   5  -8   7       52.35       60.45      3.84 o 
  -5  -7   7       43.24       47.18      4.16 o 
  -4  -7   7       28.16       30.25      2.90 o 
  -3  -7   7       10.48        8.36      1.55 o 
  -2  -7   7        5.38        5.03      1.41 o 
  -1  -7   7       96.84      100.23      2.92 o 
   0  -7   7      134.25      127.77      3.55 o 
   1  -7   7      106.43      102.09      2.88 o 
   2  -7   7      105.18       96.91      3.12 o 
   3  -7   7       15.55       17.93      2.56 o 
   4  -7   7        0.91        5.87      3.35 o 
   5  -7   7        8.45        9.30      1.88 o 
   6  -7   7       22.57       27.72      3.88 o 
  -5  -6   7       23.29       21.74      2.68 o 
  -4  -6   7       29.08       29.24      2.53 o 
  -3  -6   7        1.17        4.42      1.27 o 
  -2  -6   7       46.90       47.19      1.93 o 
  -1  -6   7       19.00       20.14      2.47 o 
   0  -6   7        8.08        8.96      0.97 o 
   1  -6   7      277.71      279.32      5.58 o 
   2  -6   7       27.04       29.29      1.39 o 
   3  -6   7        1.21        1.18      0.59 o 
   4  -6   7      149.73      137.79      4.29 o 
   5  -6   7        0.45        0.40      1.03 o 
   6  -6   7        3.85        9.58      2.92 o 
  -6  -5   7       13.48       15.44      2.45 o 
  -5  -5   7       46.22       49.68      3.58 o 
  -4  -5   7       92.33       89.01      4.54 o 
  -3  -5   7      103.66       94.65      3.50 o 
  -2  -5   7      123.91      131.16      4.93 o 
  -1  -5   7      273.58      268.83      5.40 o 
   0  -5   7        9.00        8.58      0.77 o 
   1  -5   7      447.05      438.73      8.11 o 
   2  -5   7        1.94        1.84      0.60 o 
   3  -5   7      325.74      316.93      6.73 o 
   4  -5   7       90.00       82.71      2.87 o 
   5  -5   7       47.32       43.02      4.92 o 
   6  -5   7        0.20        0.42      1.76 o 
  -6  -4   7        6.40        4.74      1.70 o 
  -5  -4   7      154.68      152.97      6.31 o 
  -4  -4   7       14.21       13.69      1.15 o 
  -3  -4   7       78.06       81.92      2.46 o 
  -2  -4   7      318.33      313.09      6.67 o 
  -1  -4   7      191.48      186.09      3.70 o 
   0  -4   7       32.74       33.01      1.04 o 
   1  -4   7      796.53      788.66     13.47 o 
   2  -4   7       13.77       15.28      0.93 o 
   3  -4   7       88.80       87.31      2.64 o 
   4  -4   7        0.37        0.81      0.62 o 
   5  -4   7       21.65       22.77      1.86 o 
   6  -4   7       11.82        7.05      2.69 o 
  -6  -3   7        4.13        3.83      1.92 o 
  -5  -3   7       58.82       54.72      7.36 o 
  -4  -3   7        3.41        6.89      2.46 o 
  -3  -3   7      196.79      198.31      4.74 o 
  -2  -3   7       17.31       19.33      1.17 o 
  -1  -3   7      682.83      682.53     16.24 o 
   0  -3   7       89.30       90.99      3.46 o 
   1  -3   7        8.70       10.85      2.09 o 
   2  -3   7        2.95        6.77      2.24 o 
   3  -3   7      278.71      271.33      5.94 o 
   4  -3   7       97.42       98.12      3.32 o 
   5  -3   7       17.35       16.17      1.92 o 
  -6  -2   7        8.90       10.74      1.78 o 
  -5  -2   7      243.11      245.41      7.09 o 
  -4  -2   7        6.06        7.42      1.01 o 
  -3  -2   7      300.88      318.42      6.77 o 
  -2  -2   7      523.30      504.28      8.33 o 
  -1  -2   7       38.40       38.87      2.43 o 
   0  -2   7       85.19       83.27      3.24 o 
   1  -2   7      362.63      353.46      9.78 o 
   2  -2   7       53.95       53.55      2.81 o 
   3  -2   7      399.34      402.17     11.82 o 
   4  -2   7       20.03       16.93      1.94 o 
   5  -2   7       79.15       77.90      4.38 o 
  -6  -1   7        2.30        3.41      1.30 o 
  -5  -1   7      143.65      147.91      4.96 o 
  -4  -1   7        9.28        5.22      2.10 o 
  -3  -1   7       98.86      101.36      2.63 o 
  -2  -1   7        2.23        5.12      2.02 o 
  -1  -1   7      135.91      127.25      6.23 o 
   0  -1   7       64.55       61.72      2.84 o 
   1  -1   7        2.08        7.75      1.35 o 
   2  -1   7        1.91        1.51      0.97 o 
   3  -1   7      163.21      162.57      6.47 o 
   4  -1   7        4.65        6.30      1.55 o 
   5  -1   7        3.87        3.17      3.25 o 
  -6   0   7       57.64       54.48      3.68 o 
  -5   0   7       25.64       21.76      1.60 o 
  -4   0   7       72.89       70.42      2.46 o 
  -3   0   7       89.93       77.82      6.25 o 
  -2   0   7       28.72       28.84      1.89 o 
  -1   0   7        1.91        2.31      1.31 o 
   0   0   7       23.42       23.09      1.86 o 
   1   0   7      146.58      142.01      5.09 o 
   2   0   7      102.82       95.15      6.00 o 
   3   0   7       55.79       55.27      4.45 o 
   4   0   7        5.95        9.11      1.75 o 
   5   0   7       26.03       33.93      4.91 o 
  -6   1   7       43.05       38.90      4.13 o 
  -5   1   7       14.57       12.11      3.83 o 
  -4   1   7       43.54       47.73      2.69 o 
  -3   1   7      104.78       94.59      3.72 o 
  -2   1   7        2.00        2.54      0.91 o 
  -1   1   7        1.19        2.36      0.98 o 
   0   1   7      101.08       93.62      3.99 o 
   1   1   7       20.54       30.29      5.98 o 
   2   1   7        9.26        8.81      1.50 o 
   3   1   7       20.92       24.36      2.33 o 
   4   1   7        0.33        0.72      1.03 o 
  -6   2   7        7.52       10.23      2.71 o 
  -5   2   7       10.92       11.03      1.53 o 
  -4   2   7        2.08        2.88      1.01 o 
  -3   2   7       11.83       11.21      2.90 o 
  -2   2   7        0.52        1.12      1.39 o 
  -1   2   7        3.97        2.94      1.08 o 
   0   2   7       90.94       91.26      4.17 o 
   1   2   7        4.02        5.65      1.41 o 
   2   2   7       63.27       60.86      4.06 o 
   3   2   7        3.39        3.97      1.46 o 
  -5   3   7       11.19       12.16      2.62 o 
  -4   3   7       51.92       54.78      3.08 o 
  -3   3   7        6.75        9.24      1.47 o 
  -2   3   7        6.39        6.95      1.36 o 
  -1   3   7       10.90       12.86      2.32 o 
   0   3   7       63.53       60.51      3.32 o 
   1   3   7       15.28       15.80      2.14 o 
   2   3   7       51.87       56.49      3.75 o 
   3   3   7        4.22        2.46      2.14 o 
  -5   4   7        1.01       -1.02      1.73 o 
  -4   4   7       85.48       85.85      6.35 o 
  -3   4   7       26.39       27.62      2.35 o 
  -2   4   7       21.33       19.76      2.06 o 
  -1   4   7       53.70       51.84      3.63 o 
   0   4   7       31.20       32.34      2.68 o 
   1   4   7        2.20        3.52      1.79 o 
   2   4   7       10.34        9.07      2.85 o 
  -3   5   7       39.99       41.74      4.58 o 
  -2   5   7       52.32       58.03      3.99 o 
  -1   5   7        4.93        6.61      3.39 o 
   0   5   7       18.61       18.45      2.67 o 
  -1 -11   8       11.62       13.47      3.15 o 
   0 -11   8        6.30        7.17      2.48 o 
   1 -11   8      112.06      115.77      5.89 o 
   2 -11   8        0.74        1.16      1.23 o 
   3 -11   8       31.54       36.42      3.41 o 
  -2 -10   8       43.23       41.03      3.25 o 
  -1 -10   8       26.08       28.79      3.21 o 
   0 -10   8       83.39       78.15      3.17 o 
   1 -10   8        8.99       11.07      1.75 o 
   2 -10   8       68.87       65.07      3.84 o 
   3 -10   8       11.18       10.99      1.90 o 
   4 -10   8       52.17       56.02      4.05 o 
  -3  -9   8        0.19       -0.10      1.03 o 
  -2  -9   8       56.75       57.80      3.79 o 
  -1  -9   8        0.82        0.77      0.73 o 
   0  -9   8       21.54       22.58      1.85 o 
   1  -9   8       10.09       10.70      1.25 o 
   2  -9   8        0.83        2.46      1.36 o 
   3  -9   8        2.49        2.51      3.04 o 
   4  -9   8        6.56        7.64      1.75 o 
  -4  -8   8       48.88       57.67      4.30 o 
  -3  -8   8       23.52       26.95      2.81 o 
  -2  -8   8        1.54        3.12      1.30 o 
  -1  -8   8        6.72        5.99      1.29 o 
   0  -8   8      139.67      140.12     11.01 o 
   1  -8   8       56.62       55.78      2.20 o 
   2  -8   8       95.76       87.26      2.93 o 
   3  -8   8       39.90       35.53      2.46 o 
   4  -8   8       38.46       42.39      2.95 o 
   5  -8   8       33.12       32.45      5.20 o 
  -5  -7   8       56.78       57.74      4.60 o 
  -4  -7   8       45.77       48.10      3.57 o 
  -3  -7   8        9.51       11.04      1.72 o 
  -2  -7   8       19.96       22.81      3.14 o 
  -1  -7   8       22.30       24.40      1.49 o 
   0  -7   8      585.70      598.44     12.45 o 
   1  -7   8      128.08      129.68      3.50 o 
   2  -7   8      154.29      150.09      3.87 o 
   3  -7   8      105.57      106.74      3.24 o 
   4  -7   8       38.96       43.53      3.66 o 
   5  -7   8       10.80       12.62      3.14 o 
  -5  -6   8        0.05        0.87      1.23 o 
  -4  -6   8       36.99       42.90      3.24 o 
  -3  -6   8       20.26       18.88      2.46 o 
  -2  -6   8       26.59       26.25      1.57 o 
  -1  -6   8      108.60      101.36      3.04 o 
   0  -6   8      358.99      356.29      8.23 o 
   1  -6   8        3.95        4.15      0.89 o 
   2  -6   8      112.77      109.84      6.55 o 
   3  -6   8       11.34       14.15      2.30 o 
   4  -6   8       69.52       62.94      2.65 o 
   5  -6   8       13.59       12.71      3.45 o 
  -5  -5   8        8.61       13.66      3.63 o 
  -4  -5   8       81.45       82.55      4.11 o 
  -3  -5   8       26.87       24.80      1.49 o 
  -2  -5   8      137.82      138.59      3.82 o 
  -1  -5   8      205.51      198.84      5.02 o 
   0  -5   8      343.07      326.67      6.70 o 
   1  -5   8       24.18       21.99      1.74 o 
   2  -5   8      287.26      261.88     52.64 o 
   3  -5   8      210.92      223.66     14.31 o 
   4  -5   8       34.43       32.51      2.61 o 
   5  -5   8        4.31        6.14      2.70 o 
  -6  -4   8       58.76       53.99      6.37 o 
  -5  -4   8        2.56        2.85      1.39 o 
  -4  -4   8        3.08        6.32      1.05 o 
  -3  -4   8      130.92      127.08      3.44 o 
  -2  -4   8      120.68      120.96      3.04 o 
  -1  -4   8       15.67       16.79      1.71 o 
   0  -4   8      161.95      156.76      5.36 o 
   1  -4   8       25.85       22.30      1.84 o 
   2  -4   8      311.31      330.96     17.81 o 
   3  -4   8       21.44       26.17      7.27 o 
   4  -4   8       28.13       29.39      3.28 o 
   5  -4   8       60.81       65.46      4.58 o 
  -6  -3   8       44.00       40.78      5.02 o 
  -5  -3   8        5.56        9.31      2.13 o 
  -4  -3   8       52.61       52.43      3.35 o 
  -3  -3   8       65.24       60.68      7.00 o 
  -2  -3   8      112.58      106.50      4.16 o 
  -1  -3   8      337.92      337.13      9.84 o 
   0  -3   8       27.61       29.88      2.11 o 
   1  -3   8        8.54        8.96      1.68 o 
   2  -3   8      215.06      208.81      7.17 o 
   3  -3   8       41.55       41.61      2.80 o 
   4  -3   8       11.86       10.16      1.74 o 
   5  -3   8        5.79        7.47      3.37 o 
  -6  -2   8       13.02        9.00      2.73 o 
  -5  -2   8        1.36        2.07      1.08 o 
  -4  -2   8        0.01        1.01      0.70 o 
  -3  -2   8      118.46      121.17      4.67 o 
  -2  -2   8       72.29       80.62      6.47 o 
  -1  -2   8      107.69       85.07      4.35 o 
   0  -2   8      111.68       96.84      4.52 o 
   1  -2   8      146.03      141.67      5.48 o 
   2  -2   8       54.28       49.54      3.07 o 
   3  -2   8        2.91        3.57      1.74 o 
   4  -2   8        3.77        3.01      1.45 o 
   5  -2   8       88.44       86.58      5.37 o 
  -6  -1   8        0.80        0.81      1.19 o 
  -5  -1   8       12.97       14.24      3.50 o 
  -4  -1   8       72.00       70.10      3.49 o 
  -3  -1   8        6.04        6.67      1.27 o 
  -2  -1   8        1.29       -0.31      1.02 o 
  -1  -1   8      125.73      115.64     11.50 o 
   0  -1   8        4.77        3.93      1.22 o 
   1  -1   8        5.42        6.96      1.39 o 
   2  -1   8        0.18        0.17      1.52 o 
   3  -1   8        1.68        0.56      0.97 o 
   4  -1   8       18.42       18.70      5.44 o 
  -6   0   8       17.22       12.90      2.96 o 
  -5   0   8       27.35       34.94      2.88 o 
  -4   0   8       15.05       17.43      2.42 o 
  -3   0   8       41.53       40.69      2.63 o 
  -2   0   8        0.22        2.28      1.02 o 
  -1   0   8       57.93       60.50      3.26 o 
   0   0   8        5.88        8.67      1.58 o 
   1   0   8       62.59       64.26      3.51 o 
   2   0   8       18.17       19.66      3.05 o 
   3   0   8       10.65       14.53      4.06 o 
   4   0   8        0.43        2.40      1.66 o 
  -5   1   8       34.59       31.99      4.40 o 
  -4   1   8       13.33       13.12      1.65 o 
  -3   1   8       12.39       12.52      2.96 o 
  -2   1   8       28.46       29.67      3.81 o 
  -1   1   8        1.68        1.35      1.06 o 
   0   1   8        1.78        4.95      1.38 o 
   1   1   8      141.37      145.82      6.20 o 
   2   1   8       15.05       17.63      3.64 o 
   3   1   8       15.27       16.17      2.37 o 
  -5   2   8       51.57       52.74      4.92 o 
  -4   2   8        7.81        9.26      1.61 o 
  -3   2   8        5.65        7.86      2.86 o 
  -2   2   8       10.51       15.83      1.98 o 
  -1   2   8       18.31       19.29      2.02 o 
   0   2   8       13.69       19.51      2.19 o 
   1   2   8        0.56        1.63      1.21 o 
   2   2   8       27.54       31.48      4.15 o 
  -4   3   8       54.06       60.92      5.83 o 
  -3   3   8       66.24       68.58      4.11 o 
  -2   3   8        0.32        0.43      0.97 o 
  -1   3   8        0.09        0.39      1.44 o 
   0   3   8       26.94       30.88      2.92 o 
   1   3   8       88.71       82.01      5.45 o 
  -3   4   8        1.88        3.41      2.17 o 
  -2   4   8       28.58       33.17      3.19 o 
  -1   4   8       44.04       49.97      6.11 o 
   0   4   8       11.89       14.19      2.30 o 
   0 -11   9       31.72       39.38      4.49 o 
   1 -11   9       31.04       29.19      2.74 o 
   2 -11   9        1.42        6.77      6.31 o 
  -2 -10   9       18.60       19.87      2.41 o 
  -1 -10   9       95.63      102.02      5.30 o 
   0 -10   9       23.80       28.73      2.30 o 
   1 -10   9       37.36       37.45      2.76 o 
   2 -10   9        4.12        5.09      1.65 o 
   3 -10   9        0.21       -1.59      2.23 o 
  -3  -9   9       20.93       25.98      3.18 o 
  -2  -9   9        8.24        5.30      1.64 o 
  -1  -9   9      128.00      124.92      4.57 o 
   0  -9   9       18.42       18.53      1.63 o 
   1  -9   9       25.40       26.42      2.52 o 
   2  -9   9       12.74       15.04      2.83 o 
   3  -9   9       16.01       19.08      3.69 o 
   4  -9   9       32.37       40.25      5.37 o 
  -4  -8   9       50.55       46.07      3.92 o 
  -3  -8   9       18.01       18.98      4.68 o 
  -2  -8   9       24.75       26.90      3.21 o 
  -1  -8   9      147.73      142.11      4.57 o 
   0  -8   9        1.82        1.81      0.89 o 
   1  -8   9      123.74      122.34      6.16 o 
   2  -8   9       34.64       31.59      2.87 o 
   3  -8   9       26.92       30.63      4.11 o 
   4  -8   9       70.04       60.04      6.32 o 
  -4  -7   9       35.50       38.24      7.29 o 
  -3  -7   9       38.01       38.36      5.00 o 
  -2  -7   9       23.14       28.46      1.73 o 
  -1  -7   9       96.91       93.25      3.19 o 
   0  -7   9      114.66      106.50      3.28 o 
   1  -7   9        0.07       -0.95      1.09 o 
   2  -7   9      129.80      142.36     12.66 o 
   3  -7   9       52.65       53.86      5.01 o 
   4  -7   9       35.46       43.34      5.70 o 
  -5  -6   9        2.74        5.97      2.65 o 
  -4  -6   9       62.24       66.76      3.96 o 
  -3  -6   9        6.20        6.89      1.54 o 
  -2  -6   9        3.60        5.18      1.04 o 
  -1  -6   9       10.91       11.42      1.57 o 
   0  -6   9       19.95       20.38      1.93 o 
   1  -6   9      334.16      305.90     14.00 o 
   2  -6   9       54.80       58.74      3.43 o 
   3  -6   9       53.41       44.00      3.23 o 
   4  -6   9      163.95      168.44     14.97 o 
  -5  -5   9       29.52       31.83      4.49 o 
  -4  -5   9       44.24       46.48      4.85 o 
  -3  -5   9       17.10       20.11      1.92 o 
  -2  -5   9      112.72      108.76      4.52 o 
  -1  -5   9       89.86       86.40      4.12 o 
   0  -5   9      106.96       93.47      4.14 o 
   1  -5   9       24.42       25.41      3.20 o 
   2  -5   9      196.43      198.16      7.41 o 
   3  -5   9       54.10       57.01      3.53 o 
   4  -5   9       37.06       34.91      5.27 o 
  -5  -4   9        4.70       12.91      3.03 o 
  -4  -4   9       11.67       10.38      1.69 o 
  -3  -4   9        7.01        7.21      1.39 o 
  -2  -4   9      206.97      170.86     23.85 o 
  -1  -4   9        0.20       -0.88      0.92 o 
   0  -4   9      123.96      111.53      6.06 o 
   1  -4   9       61.82       59.23      3.30 o 
   2  -4   9        0.06        0.71      1.01 o 
   3  -4   9        8.86       10.94      1.85 o 
   4  -4   9       74.03       77.55      4.51 o 
  -5  -3   9        5.89        7.60      2.60 o 
  -4  -3   9        6.37        8.76      3.36 o 
  -3  -3   9        7.54       11.90      3.92 o 
  -2  -3   9       89.54       83.21      4.46 o 
  -1  -3   9       31.94       38.07      8.35 o 
   0  -3   9        0.10       -0.25      0.84 o 
   1  -3   9       12.88       15.97      4.79 o 
   2  -3   9       16.87       20.45      3.59 o 
   3  -3   9       28.22       29.01      2.65 o 
   4  -3   9       18.39       20.02      2.54 o 
  -5  -2   9        0.12        0.19      1.46 o 
  -4  -2   9        1.24        2.60      1.17 o 
  -3  -2   9        7.94       14.83      5.43 o 
  -2  -2   9      208.92      207.21      7.58 o 
  -1  -2   9        0.60        5.04      2.88 o 
   0  -2   9       62.06       59.02      3.38 o 
   1  -2   9       19.16       22.15      4.07 o 
   2  -2   9       20.42       19.51      3.93 o 
   3  -2   9       11.17       13.60      2.26 o 
   4  -2   9        5.84        3.82      1.69 o 
  -5  -1   9        0.24        1.17      1.43 o 
  -4  -1   9       23.92       30.14      2.61 o 
  -3  -1   9       50.32       51.87      3.22 o 
  -2  -1   9        0.02        0.65      1.49 o 
  -1  -1   9        7.18       12.37      1.81 o 
   0  -1   9       53.74       52.73      3.28 o 
   1  -1   9        0.71        1.19      1.10 o 
   2  -1   9        2.34        2.32      1.26 o 
   3  -1   9        0.06        0.46      1.80 o 
  -5   0   9       18.85       24.91      2.84 o 
  -4   0   9        0.01        1.02      1.20 o 
  -3   0   9       50.72       51.25      3.19 o 
  -2   0   9       32.85       35.27      2.77 o 
  -1   0   9        2.21        7.20      3.18 o 
   0   0   9        0.33        1.20      1.20 o 
   1   0   9       34.37       31.60      2.90 o 
   2   0   9       23.37       25.37      2.65 o 
   3   0   9        1.79        2.09      1.61 o 
  -4   1   9       96.91       95.19      4.92 o 
  -3   1   9        0.01       -1.24      1.24 o 
  -2   1   9       15.62       18.39      2.17 o 
  -1   1   9        6.08        9.46      1.86 o 
   0   1   9       68.65       68.85      4.31 o 
   1   1   9       33.06       38.25      5.03 o 
   2   1   9       13.93       12.32      2.18 o 
  -4   2   9        4.68        7.65      3.23 o 
  -3   2   9       25.84       28.13      2.76 o 
  -2   2   9       17.94       21.43      2.59 o 
  -1   2   9        9.00       10.42      1.87 o 
   0   2   9       17.66       21.75      2.49 o 
   1   2   9       12.38       15.63      2.46 o 
  -2   3   9       18.51       23.51      2.72 o 
  -1   3   9       48.94       48.86      3.89 o 
  -1 -10  10       21.03       24.55      3.99 o 
   0 -10  10       71.67       79.74      9.02 o 
   1 -10  10       34.44       39.05      4.98 o 
   2 -10  10        0.29        2.27      2.39 o 
  -2  -9  10       38.12       37.02      5.97 o 
  -1  -9  10       22.97       18.26      3.45 o 
   0  -9  10        0.45        1.67      1.22 o 
   1  -9  10       38.75       40.04      3.09 o 
   2  -9  10        0.06        0.38      1.77 o 
   3  -9  10       33.45       34.48      5.59 o 
  -3  -8  10       20.40       30.01      4.43 o 
  -2  -8  10       13.70       17.92      3.52 o 
  -1  -8  10        0.70        2.53      1.40 o 
   0  -8  10      145.69      141.34      6.18 o 
   1  -8  10       74.57       65.96      9.21 o 
   2  -8  10        0.02        0.78      1.08 o 
   3  -8  10      119.11      119.68     10.16 o 
  -4  -7  10        0.00       -1.06      2.38 o 
  -3  -7  10       48.95       58.80      5.92 o 
  -2  -7  10       18.18       18.55      2.04 o 
  -1  -7  10       60.90       62.92      3.76 o 
   0  -7  10       23.06       20.07      2.21 o 
   1  -7  10       25.50       22.65      3.13 o 
   2  -7  10       20.67       18.84      3.67 o 
   3  -7  10      108.88      120.09     10.10 o 
  -4  -6  10        8.53       15.10      3.58 o 
  -3  -6  10       43.41       45.99      5.28 o 
  -2  -6  10        2.16        2.64      1.21 o 
  -1  -6  10       29.42       33.58      3.97 o 
   0  -6  10        9.08       13.91      3.70 o 
   1  -6  10        9.90       10.91      1.75 o 
   2  -6  10       30.34       30.82      2.80 o 
   3  -6  10      119.52      118.51      6.49 o 
   4  -6  10       13.83       22.52      4.35 o 
  -4  -5  10        2.61        1.09      1.90 o 
  -3  -5  10       30.80       26.51      2.74 o 
  -2  -5  10       21.13       25.76      2.36 o 
  -1  -5  10       22.32       19.98      3.38 o 
   0  -5  10       22.70       19.01      2.38 o 
   1  -5  10        1.33        2.22      1.20 o 
   2  -5  10       99.56       96.01      5.21 o 
   3  -5  10      104.43      102.74      5.59 o 
   4  -5  10        0.03        0.62      1.22 o 
  -4  -4  10        0.23        1.99      2.02 o 
  -3  -4  10       62.56       61.63      4.08 o 
  -2  -4  10       19.27       24.29      2.38 o 
  -1  -4  10        2.29        3.09      1.26 o 
   0  -4  10        6.29        8.15      1.57 o 
   1  -4  10       55.34       57.76      6.21 o 
   2  -4  10        7.21       12.17      1.98 o 
   3  -4  10        4.80        4.39      1.55 o 
  -4  -3  10       13.20       13.11      2.21 o 
  -3  -3  10       12.45       17.68      2.24 o 
  -2  -3  10        8.13       13.00      2.84 o 
  -1  -3  10       80.32       77.20      4.16 o 
   0  -3  10        2.07        1.86      1.31 o 
   1  -3  10       13.48       12.41      2.03 o 
   2  -3  10        8.19       11.72      1.97 o 
   3  -3  10        7.82       11.60      3.85 o 
  -4  -2  10       10.81       11.93      2.64 o 
  -3  -2  10       36.08       40.08      7.03 o 
  -2  -2  10       56.89       62.87      3.85 o 
  -1  -2  10       26.12       28.37      2.72 o 
   0  -2  10       59.03       61.89     15.04 o 
   1  -2  10       38.37       37.32      4.68 o 
   2  -2  10        0.85        1.66      1.33 o 
   3  -2  10       44.59       41.49      4.16 o 
  -4  -1  10        1.42        0.59      1.50 o 
  -3  -1  10       71.73       72.78      4.15 o 
  -2  -1  10        0.97        1.43      1.20 o 
  -1  -1  10       51.73       60.02      6.18 o 
   0  -1  10       17.31       24.32      2.79 o 
   1  -1  10       19.40       22.58      2.64 o 
   2  -1  10        0.50        2.29      2.37 o 
  -4   0  10       14.63       16.79      2.25 o 
  -3   0  10       36.52       38.01      3.27 o 
  -2   0  10       30.35       30.27      3.76 o 
  -1   0  10       12.45       17.78      2.52 o 
   0   0  10       17.51       21.34      4.20 o 
   1   0  10       43.66       44.22      3.84 o 
  -3   1  10       53.42       63.03      4.50 o 
  -2   1  10       30.33       31.06      3.24 o 
  -1   1  10       21.99       21.59      2.64 o 
   0   1  10       39.63       53.22      4.16 o 
  -1  -9  11       13.04       22.15      3.95 o 
   0  -9  11       24.04       20.53      2.63 o 
   1  -9  11        0.74       -0.06      1.60 o 
  -2  -8  11       29.14       32.02      4.64 o 
  -1  -8  11       27.22       29.63      3.26 o 
   0  -8  11       15.23       18.62      2.40 o 
   1  -8  11       30.74       24.92      3.01 o 
   2  -8  11       30.37       34.03      5.21 o 
  -3  -7  11       31.08       19.95      4.20 o 
  -2  -7  11       15.84       11.98      2.04 o 
  -1  -7  11        9.58       13.40      2.14 o 
   0  -7  11       20.48       21.65      2.40 o 
   1  -7  11        9.99       14.64      2.17 o 
   2  -7  11       87.60       82.06      5.09 o 
  -3  -6  11        0.78        4.37      2.53 o 
  -2  -6  11        0.12       -0.66      1.11 o 
  -1  -6  11        0.01        0.94      1.15 o 
   0  -6  11       18.65       17.75      2.50 o 
   1  -6  11        3.24        2.98      1.42 o 
   2  -6  11        0.08        1.30      1.36 o 
  -3  -5  11       13.34       16.11      2.55 o 
  -2  -5  11       29.78       28.93      2.87 o 
  -1  -5  11        7.72        5.67      1.55 o 
   0  -5  11        9.14       13.99      2.10 o 
   1  -5  11        2.42        0.30      1.13 o 
   2  -5  11       47.38       55.27      4.94 o 
  -3  -4  11       19.26       14.11      2.26 o 
  -2  -4  11       54.73       57.63      4.20 o 
  -1  -4  11        0.79       -1.19      1.19 o 
   0  -4  11       12.84       13.39      2.17 o 
   1  -4  11        1.26        1.20      1.29 o 
   2  -4  11       99.56       98.50      5.97 o 
  -3  -3  11        4.39       13.03      2.62 o 
  -2  -3  11       15.12       15.35      3.70 o 
  -1  -3  11       33.71       34.56      4.33 o 
   0  -3  11       36.27       39.39      3.48 o 
   1  -3  11        3.16        8.18      4.83 o 
   2  -3  11       54.61       51.50      6.35 o 
  -3  -2  11       43.69       41.34      3.38 o 
  -2  -2  11       55.26       50.80     11.52 o 
  -1  -2  11        0.54        1.75      1.43 o 
   0  -2  11       61.35       71.76      5.10 o 
   1  -2  11       26.05       22.97      2.92 o 
  -2  -1  11       12.07       13.50      2.41 o 
  -1  -1  11       63.95       78.84      6.27 o 
   0  -1  11       12.58       11.91      2.43 o 
  -1  -6  12        0.96        1.38      1.32 o 
   0  -6  12        9.75       11.90      2.23 o 
  -1  -5  12       27.72       29.39      3.04 o 
   0  -5  12        6.58        8.26      3.79 o 
                                                 
